# Supplementary material for: Highly diverse endophytic fungi from Serra do Amolar-Pantanal (Brazil) producing bioactive secondary metabolites against phytopathogens
Source: Front Microbiol. 2024 Dec 24;15:1501182. doi: 10.3389/fmicb.2024.1501182 (PMC11703833; doi:10.3389/fmicb.2024.1501182)
Supplement: Supplementary file 2 [file Data_Sheet_2.xlsx]

## Sheet: Chaetomiaceae
Supplementary Table S11. List of taxa, references and GenBank accession numbers of strains of Chaetomiaceae included in the study.
				GenBank accession no.
Species	Collection number	Host	Country	ITS	Reference
Achaetomium aegilopsis	IRAN 3453C*	Aegilops triuncialis	Iran	MT568841	Mehrabi et al. (2020)
Achaetomium globosum	CBS 33267*	Rhizosphere	India	KX976570	Wang et al. (2016)
Achaetomium lippiae	URM7547*	Lippia gracilis	Brazil	KY855413	Bezerra et al. (2018)
Achaetomium luteum	CBS 54483	Rosa stem	Pakistan	KX976572	Wang et al. (2016)
Achaetomium luteum	CBS 61868	Cucurbita rhizosphere	India	KX976571	Wang et al. (2016)
Achaetomium macrosporum	CBS 15297*	Leaf litter	India	KX976573	Wang et al. (2016)
Achaetomium macrosporum	CBS 53294	Mangrove mud	Japan	KX976574	Wang et al. (2016)
Achaetomium strumarium	CBS 33367*	-	-	AY681204	Cai et al. (2006)
Acrophialophora ellipsoidea	CBS 33367*	Soil	Belgium	MK926786	Wang et al. (2019)
Acrophialophora nainiana	CBS 10060*	Soil	India	KP233036	Zhang et al. (2015)
Allocanariomyces tritici	IRAN 4014C	Triticum monococcum subsp. aegilopoides	Iran	MT568840	Mehrabi et al. (2020)
Allocanariomyces tritici	IRAN 3450C*	Triticum monococcum subsp. aegilopoides	Iran	MT568839	Mehrabi et al. (2020)
Amesia atrobrunnea	CBS 37966*	Mouldy mattress	Solomon Islands	JX280771	de Hoog et al. (2013)
Amesia cymbiformis	CBS 17584	Tent rope	Solomon Islands	KX976576	Wang et al. (2016)
Arcopilus aureus	CBS 15352	Unknown	USA	KX976582	Wang et al. (2016)
Arcopilus cupreus	CBS 56080	Dung of moose	Canada	KX976584	Wang et al. (2016)
Batnamyces globulariicola	CBS 144474*	-	-	MT075917	Noumeur et al. (2020)
Botryotrichum atrogriseum	CBS 13028*	Dung of rabbit	Netherlands	KX976589	Wang et al. (2016)
Botryotrichum piluliferum	CBS 65479	Pastry	Netherlands	KX976597	Wang et al. (2016)
Brachychaeta variospora	CBS 41473*	-	-	JX280860	de Hoog et al. (2013)
Canariomyces arenarius	CBS 50774*	-	-	AJ271576	Stchigel et al. (2002)
Canariomyces microsporus	CBS 27674*	-	-	JN709490	Li et al. (2013)
Canariomyces notabilis	CBS 54883*	Litter of Phoenix canariensis	Spain	MK926802	Wang et al. (2019)
Canariomyces subthermophilus	CBS 50974*	Desert soil	Egypt	MK926804	Wang et al. (2019)
Canariomyces vonarxii	CBS 16080*	Dried flower of Hibiscus	Sudan	MK926805	Wang et al. (2019)
Carteria arctostaphyli	CBS 22982*	Arctostaphylos uva-ursi	Switzerland	MK926807	Wang et al. (2019)
Chaetomiaceae sp.	CMRP5063	Vochysia divergens	Brazil	ON325566	This study
Chaetomiaceae sp.	CMRP5224	Vochysia divergens	Brazil	ON325564	This study
Chaetomiaceae sp.	CMRP5062	Vochysia divergens	Brazil	ON325565	This study
Chaetomium elatum	DTO 318-H9*	Dust	USA	KX976609	Wang et al. (2016)
Chaetomium globosum	CBS 16062	-	-	KT214565	Wang et al. (2016)
Chaetomium grande	CBS 126780*	-	Iran	MH864227	Vu et al. (2019)
Chaetomium subfimeti	CBS 37066*	-	-	KT214562	Wang et al. (2016)
Chaetomium undulatulum	CBS 126775*	-	Iran	MH864223	Vu et al. (2019)
Chrysanthotrichum lentum	CBS 33967*	Soil	South Africa	MK926809	Wang et al. (2019)
Chrysanthotrichum leptolentum	CBS 12685*	Dung of elephant	Kenya	MK926810	Wang et al. (2019)
Chrysocorona lucknowensis	CBS 72771	Dung of deer	India	MK926813	Wang et al. (2019)
Collariella bostrychodes	CBS 16373	Dung of antelope	-	KX976641	Wang et al. (2016)
Collariella carteri	CBS 12885*	-	Canada	MH861860	Vu et al. (2019)
Condenascus tortuosus	CBS 61097	Soil	India	MK926817	Wang et al. (2019)
Corynascella humicola	CBS 33772*	Soil	USA	KX976656	Wang et al. (2016)
Corynascella humicola	CBS 37974	Soil	USA	KX976657	Wang et al. (2016)
Corynascus novoguineensis	CBS 35972*	-	-	HQ871762	van den Brink et al.(2012)
Corynascus sepedonium	CBS 11169*	-	India	MH859271	Vu et al. (2019)
Crassicarpon thermophilum	CBS 40669*	-	-	HQ871794	van den Brink et al.(2012)
Dichotomopilus funicola	CBS 15852	-	USA	MH856975	Vu et al. (2019)
Dichotomopilus indicus	CGMCC 3.14184*	-	-	GU563367	Wang et al. (2014)
Floropilus chiversii	CBS 55880*	Dung of moose	Canada	MK926818	Wang et al. (2019)
Humicola fuscoatra	CBS 11814*	-	-	KF981440	Natvig et al. (2014)
Humicola homopilata	CBS 15755*	-	Norway	MH857425	Vu et al. (2019)
Thielavia fragilis = Hyalosphaerella fragillis	CBS 45673*	Rhizosphere of Pennisetum typhoideum	India	KX976693	Wang et al. (2016)
Madurella fahalii	CBS 129176*	Mycetoma of a man's foot	Sudan	MK926819	Wang et al. (2019)
Madurella tropicana	CBS 20138*	Man foot	Indonesia	MK926824	Wang et al. (2019)
Melanocarpus albomyces	CBS 63894*	Chicken nest straw	USA	KX976679	Wang et al. (2016)
Melanocarpus albomyces	CBS 74770	Coal pit refuse	United Kingdom	KX976680	Wang et al. (2016)
Microthielavia ovispora	CBS 16575*	Root of Avena sativa	Ukraine	MK926826	Wang et al. (2019)
Myceliophthora lutea	CBS 14577	Hay	United Kingdom	HQ871775	van den Brink et al.(2012)
Mycothermus thermophilus	CBS 62591*	-	-	JF412007	Morgenstern et al. (2012)
Ovatospora brasiliensis	CBS 130174	Soil	Colombia	KX976682	Wang et al. (2016)
Ovatospora mollicella	CBS 58383*	Dung of spotted skunk	USA	KX976685	Wang et al. (2016)
Parachaetomium carinthiacum	IRAN 859C	Hordeum vulgare	Iran	HM365265	Asgari et al. (2011)
Parachaetomium iranianum	IRAN 816C*	Patient table	Iraq	OR095702	Kataa et al. (2023)
Parachaetomium truncatulun	IRAN 918C*	Heterodera schachtii	Iran	HM365263	Asgari et al. (2011)
Podospora fimicola	CBS 48264	Dung of cow	Switzerland	MK926862	Wang et al. (2019)
Pseudothielavia arxii	CBS 60397*	Soil	Chile	MK926830	Wang et al. (2019)
Pseudothielavia terricola	CBS 16588	Soil	USA	KX976694	Wang et al. (2016)
Remersonia thermophile	CBS 64391	Compost	Netherlands	LT993610	Wang et al. (2021)
Staphylotrichum coccosporum	CBS 36458*	Soil	-	AB625584	Nonaka et al. (2012)
Staphylotrichum longicolleum	CBS 11957*	-	Madgasgar	MH857670	Vu et al. (2019)
Stellastospora terricola	CBS 81195*	Paddy soil	Japan	MK926835	Wang et al. (2019)
Stolonocarpus gigasporum	CBS 112062*	Dung of Camelus dromedarius	Egypt	MK926836	Wang et al. (2019)
Subramaniula asteroides	CBS 123294*	Keratitis of Homo sapiens	USA	HQ906667	Vinod Mootha et al. (2012)
Subramaniula thielavioides	CBS 12278*	Dung of nilgai	India	KP862597	Ahmed et al. (2015)
Thermothelomyces thermophila	CBS 66985	-	-	HQ871767	van den Brink et al.(2012)
Thermothielavioides terrestris	CBS 117535*	Soil	United Kingdom	MK926837	Wang et al. (2019)
Thermothielavioides terrestris	CBS 49274	Soil	Japan	MK926838	Wang et al. (2019)
Thielavia hyrcaniae	CBS 35362*	Sand dune soil	Iran	KM655329	van den Brink et al.(2015)
Thielavia kuwaitensis	CBS 94572*	Desert soil	Kuwait	KM655332	van den Brink et al.(2015)
Triangularia bambusae	CBS 35233*	Shoot of Bambusa sp.	-	MK926868	Wang et al. (2019)
Trichocladium asperum	CBS 90385*	Soil	Germany	KY853470	Hernandez-Restrepo et al. (2017)
Trichocladium grisea	CBS 11914	-	Norway	MH854632	Vu et al. (2019)

## Sheet: Mycosphaerellaceae
Supplementary Table S12. List of taxa, references and GenBank accession numbers of strains of Mycosphaerellaceae included in the study.
				GenBank accession no.
Species	Collection number	Host	Country	ITS	Reference
Annellosympodiella juniperi	CBS 137992*	Juniperus procera	Ethiopia	KJ869147	Crous et al. (2014)
Exosporium livistonae	CBS 131313*	Livistona benthamii	Australia	JQ044427	Crous et al. (2011)
Mycosphaerellaceae sp.	LGMF1117	Vochysia divergens	Brazil	JX559539	Hokama et al. (2017)
Mycosphaerellaceae sp.	CMRP5024	Vochysia divergens	Brazil	ON325559	This study
Mycosphaerellaceae sp.	CMRP5025	Vochysia divergens	Brazil	ON325560	This study
Neopenidiella nectandrae	CBS 73487*	-	Cuba	MH862115	Vu et al. (2019)
Nothopericoniella persae-macranthae	CBS 122097	Machilus zuihoensis	Taiwan	MF951354	Videira et al. (2017)
Nothopericoniella persae-macranthae	CBS 122282	Lauraceae sp.	Taiwan	MF951355	Videira et al. (2017)
Zasmidium angulare	CBS 132094/CPC 19042*	Malus domestica	USA	JQ622088	Li et al. (2012)
Z. anthuriicola	CBS 118742*	Anthurium sp.	Thailand	FJ839626	Crous et al. (2009)
Z. arcuatum	CBS 113477*	Ischyrolepis subverticillata	South Africa	EU041779	Arzanlou et al. (2007)
Z. cellare	CBS 14636*	-	-	EU041821	Arzanlou et al. (2007)
Z. eucalyptorum	CBS 118500*	Eucalyptus sp.	Indonesia	KF901652	Quaedvlieg et al. (2014)
Z. iteae	CBS 113094*	Itea parviflora	Taiwan	MF951405	Videira et al. (2017)
Z. musae-banksii	CBS 121710*	-	Australia	MH863139	Vu et al. (2019)
Z. nocoxi	CBS 125009*	-	USA	GQ852842	Crous et al. (2009)
Z. pseudovespa	CBS 121159*	Eucalyptus biturbinata	Australia	MF951407	Videira et al. (2017)
Z. scaevolicola	CBS 127009*	Scaevola taccada	Australia	KF251285	Quaedvlieg et al. (2013)
Z. velutinum	CBS 101948*	Brabejum stellatifolium	South Africa	EU041781	Arzanlou et al. (2007)

## Sheet: Onygenales insertae sedis
Supplementary Table S13. List of taxa, references and GenBank accession numbers of strains of Onygenales insertae sedis included in the study.
				GenBank accession no.
Species	Collection number	Host	Country	ITS	Reference
Amauroascus albicans	CBS 151.65*	-	England	MH858527	Vu et al. (2019)
Apinisia racovitzae	CBS 15677*	Skin lesion	USA	MZ435253	Kandemir et al. (2021)
Arthropsis glormerata	CBS 34971*	-	-	MH860158	Vu et al. (2019)
Arthropsis hispanica	CBS 35192*	Marine sediments	Spain	HE965758	Giraldo et al. (2013)
Chrysosporium carmichaelli	CBS 64379*	-	-	AJ007842	Vidal et al. (1999)
Chrysosporium georgiae	CBS 62579	Soil	USA	KT155948	Stielow et al. (2018)
Chrysosporium pallidum	CGMCC 3.19575*	Animal feces	China	MK329090	Zhang et al. (2021)
Chrysosporium sulfureum	CBS 63479*	Cheese rind	Switzerland	KT155953	Stielow et al. (2018)
Chrysosporium undulatum	CBS 96497*	River sediments	Spain	KT155970	Stielow et al. (2018)
Harorepupu aotearoa	PDD 105262	-	New Zealand	KP683350	Johnston et al. (2015)
Myriodontium keratinophilum	CBS 94773*	Soil	Italy	KT155969	Stielow et al. (2018)
Nannizziopsis pluriseptata	UTHSC 10-1045*	Scincidae sp.	USA	HF547874	Stchigel et al. (2013)
Onygenales sp.	CMRP5030	Vochysia divergens	Brazil	ON325563	This study
Onygenales sp.	CMRP5064	Vochysia divergens	Brazil	ON325567	This study

## Sheet: Diaporthe
Supplementary Table S14. List of taxa, references and GenBank accession numbers of strains of Diaporthe sojae species complex part 1included in the study.
Diaporthe sojae species complex
				GenBank accession no.
Species	Collection number	Host	Country	ITS	tef1	tub	his	Reference
Diaporthe absenteum	LC3564	Camellia sinensis	China	KP267912	KP267986	KP293492	KP293559	Gao et al. (2017)
D. absenteum	LC3429	Camellia sinensis	China	KP267897	KP267971	KP293477	KP293547	Gao et al. (2017)
D. actinidiae	ICMP 13683*	Actinidia deliciosa	New Zealand	KC145886	KC145941	-	-	Jonston et al. (2013)
D. batatas	CBS 122.21*	Ipomoea batatas	USA	KC343040	KC343766	KC344008	KC343524	Gomes et al. (2013)
D. convovuli	CBS 124654*	Convolvulus arvensis	Turkey	KC343054	KC343780	KC344022	KC343538	Gomes et al. (2013)
D. endophytica	CBS 133811*	Schinus terebinthifolius	Brazil	KC343065	KC343791	KC344033	KC343549	Gomes et al. (2013)
D. endophytica	LGMF911	Schinus terebinthifolius	Brazil	KC343066	KC343792	KC344034	KC343550	Gomes et al. (2013)
D. fructicola	MAFF 246408*	Passiflora edulis	Japan	LC342734	LC342735	LC342736	LC342737	Crous et al. (2019)
D. guangdongensis	ZHKUCC 20-0014*	Citrus maxima	China	MT355684	MT409338	MT409292	-	Dong et al. (2021)
D. heterostemmatis	SAUCC 194.85*	Heterostemma grandiflorum	China	MT822613	MT855925	MT855810	MT855581	Huang et al. (2020)
D. infertilis	CBS 230.52*	Schinus sp.	Brazil	KC343126	KC343852	KC344094	KC343610	Gomes et al. (2013)
D. infertilis	CBS 199.39	-	Italy	-	KC343777	-	-	Guarnaccia and Crous (2017)
D. infertilis	CPC 203.22	Glycine max	Brazil	KC343053	KC343779	KC344021	KC343537	Gomes et al. (2013)
D. infertilis	CMRP5061	Vochysia divergens	Brazil	-	ON564446	-	-	This study
D. kochmanii	BRIP 54033*	Helianthus annuus	Australia	JF431295	JN645809	-	-	Thompson et al. (2015)
D. kongii	BRIP 54031*	Portulaca grandifla	Australia	JF431301	JN645797	-	-	Thompson et al. (2011)
D. masirevicii	BRIP 57892a*	Helianthus annuus	Australia	KJ197276	KJ197239	KJ197257	-	Thompson et al. (2015)
D. melonis	CBS 435.87	Glycine soja	Indonesia	KC343141	KC343867	KC344109	KC343625	Gomes et al. (2013)
D. melonis	CBS 507.78*	Cucumis melo	USA	KC343142	KC343868	KC344110	KC343626	Gomes et al. (2013)
D. miriciae	BRIP 55662c	Glycine max	Australia	KJ197283	KJ197245	KJ197263	-	Thompson et al. (2015)
D. miriciae	BRIP 54736j*	Helianthus annuus	Australia	KJ197282	KJ197244	KJ197262	-	Thompson et al. (2015)
D. ovalispora	CGMCC 3.17256*	Citrus limon	China	KJ490628	KJ490507	KJ490449	KJ490570	Huang et al. (2015)
D. passifloricola	CPC 27480/ CBS 141329*	On leaf spots of Passiflora foetida	Malaysia	KX228292	-	KX228387	KX228367	Crous et al. (2016b)
D. perjuncta	CBS 109745*	Ulmus glavra	Austria	KC343172	KC343898	KC344140	KC343656	Gomes et al. (2013)
D. phaseolorum	AR4203*	Phaseolus vulgaris	USA	KJ590738	KJ590739	KJ610893	KJ659220	Udayanga et al. (2015)
D. rosae	MFLU 17-2658	Rosa sp.	Thailand	MG828894	-	MG843878	-	Manasinghe et al. (2019)
D. sojae	CBS 139282/ FAU635*	Glycine max	USA	KJ590719	KJ590762	KJ610875	KJ659208	Udayanga et al. (2015)
D. sojae	FAU636	Glycine max	USA	KJ590718	KJ590761	KJ610874	KJ659207	Udayanga et al. (2015)
Diaporthe sp. 1	LGMF947	Glycine max	Brazil	KC343203	KC343929	KC344171	KC343687	Gomes et al. (2013)
D. subellipicola	KUMCC 17-0153*	Dead wood	China	MG746632	MG746633	MG746634	-	Huang et al. (2018)
D. tectonendophytica	LC6623	Unknown host	China	KX986795	KX999187	KX999227	KX999266	Gao et al. (2017)
D. tectonendophytica	LC8115	-	China	KY491550	KY491560	KY491570	-	Gao et al. (2017)
D. tectonendophytica	MFLUCC 13-0471*	Tectona grandis	Thailand	KU712439	KU749367	KU743986	-	Doilom et al, 2017
D. thunbergiicola	MFLUCC 12-0033	Thunbergia laurifolia	Thailand	KP715097	KP715098	-	-	Udayanga et al. (2015)
D. ueckerae	FAU 660	Cucumis melo	USA	KJ590723	KJ590744	KJ610878	KJ659212	Huang et al. (2015)
D. ueckerae	FAU 656	Cucumis melo	USA	KJ590726	KJ590747	KJ610881	KJ659215	Huang et al. (2015)
D. unshiuensis	PSCG 335	Pyrus pyrifolia	China	MK626933	MK654881	MK691299	MK726186	Guo et al. (2020)
D. unshiuensis	CGMCC3.17569/ ZJUD52*	Citrus unshiu	China	KJ490587	KJ490466	KJ490408	KJ490529	Huang et al. (2015)
D. vochysiae	LGMF 1583*	Vochysia divergens	Brazil	MG976391	MK007526	MK007527	MK033323	Noriler et al. (2018)
D. vochysiae	CMRP4977	Vochysia divergens	Brazil	ON325493	ON564450	ON616691	-	This study
D. vochysiae	CMRP4978	Vochysia divergens	Brazil	ON325494	ON564449	ON616692	ON788003	This study
D. vochysiae	CMRP5220	Vochysia divergens	Brazil	ON325495	-	-	-	This study
D. vochysiae	CMRP5036	Vochysia divergens	Brazil	ON325498	ON564447	-	-	This study
D. vochysiae	CMRP4994	Vochysia divergens	Brazil	ON325496	ON564448	-	-	This study
D. vochysiae	CMRP4996	Vochysia divergens	Brazil	ON325497	-	-	-	This study
Supplementary Table S15. List of taxa, references and GenBank accession numbers of strains of Diaporthe sojae part 2 species complex included in the study.
Diaporthe sojae species complex
				GenBank accession no.
Species	Collection number	Host	Country	ITS	tef1	Reference
D. alangii	CFCC 52556*	Alangium kurzii	China	MH121491	MH121533	Yang et al. (2018)
D. alangii	CFCC 52557	Alangium kurzii	-	MH121492	MH121534	Yang et al. (2018)
D. ambigua	CBS 114015*	Pyrus communis	South Africa	KC343010	KC343736	Gomes et al. (2013)
D. ambigua	CBS 117167	Aspalathus linearis	South Africa	KC343011	KC343737	Gomes et al. (2013)
D. brasiliensis	CBS 133183*	Aspidosperma tomentosum	Brazil	KC343042	KC343768	Gomes et al. (2013)
D. brasiliensis	LGMF926	A. tomentosum	Brazil	KC343043	KC343769	Gomes et al. (2013)
D. biguttulata	CGMCC 3.17248/ ZJUD47*	Citrus limon	China	KJ490582	KJ490461	Huang et al. (2015)
D. caatingaensis	CBS 141542 = URM7486*	Tacinga inamoena	Brazil	KY085927	KY115603	Bezerra (2016)
D. cerradensis	CMRP4331	Stryphnodendron adstringens	Brazil	MN173198	MT311685	Iantas et al. (2021)
D. cerradensis	CMRP4324	S. adstringens	Brazil	MN173195	MT311681	Iantas et al. (2021)
D. cerradensis = D. cf mayteni	UFMGCB4807	Carapa guianensis	Brazil	KJ677018	KP189356	Ferreira et al. (2014)
D. cerradensis = Diaporthe sp.	LGMF1616	Stryphnodendron adstringens	Brazil	MG976419	-	Noriler et al. (2018)
D. cerradensis	CMRP4985	Vochysia divergens	Brazil	ON325548		This study
D. chiangraiensis	MFLUCC 17-1669*	Bauhinia sp.	Thailand	MF190119	MF377598	Senanayake et al. (2017)
D. chiangraiensis	MFLUCC 17-1670*	Bauhinia sp.	Thailand	MF190118	MF377599	Senanayake et al. (2017)
D. cinnamomi	CFCC 52569*	Cinnamomum sp.	-	MH121504	MH121546	Yang et al. (2018)
D. cinnamomi	CFCC 52570	Cinnamomum sp.	-	MH121505	MH121547	Yang et al. (2018)
D. citriasiana	ZJUD 30*	Citrus unshiu	China	JQ954645	JQ954663	Huang et al. (2013)
D. columnaris	ICMP 16836	Vaccinium vitis-idaea	USA	KC145883	KC145999	Johnston and Park (2013)
D. compactum	LC3083	Camellia sinensis	China	KP267854	KP267928	Gao et al. (2014)
D. cyatheae	YMJ 1364*	Cyathea lepifera	Taiwan	JX570889	KC465406	Fu et al. (2013)
D. discoidispora	CGMCC 3.17255/ ZJUD89*	Citrus unshiu	China	KJ490624	KJ490503	Huang et al. (2015)
D. discoidispora	ZJUD87	Citrus sinensis	China	KJ490622	KJ490501	Huang et al. (2015)
D. ganjae	CBS 180.91*	Cannabis sativa	USA	KC343112	KC343838	Gomes et al. (2013)
D. goulteri	BRIP 55657a*	Helianthus annuus	Australia	KJ197290	KJ197252	Thompson et al. (2015)
D. hubeiensis	JZB320123*	Vitis vinifera	China	MK335809	MK523570	Manawasinghe et al. (2019)
D. longispora	CBS 194.36*	Ribes sp.	Canada	KC343135	KC343861	Gomes et al. (2013)
D. malorum	CBS 142383 = CAA734*	Malus domestica	Portugal	KY435638	KY435627	Santos et al. (2017)
D. manihotia	CBS 505.76	Manihot utilissima	Rwanda	KC343138	KC343864	Gomes et al. (2013)
D. mayteni	CBS 133185*	Maytenus ilicifolia	Brazil	KC343139	KC343865	Gomes et al. (2013)
D. minusculata	CGMCC 3.20098*	-	China	MT385957	MT424692	Dissanayake (2020)
D. neoraonikayaporum	MFLUCC 14-1136*	Tectona grandis	Thailand	KU712449	KU749369	Doilom et al. (2017)
D. neoraonikayaporum	MFLUCC 14-1133	T. grandis	Thailand	KU712448	KU749368	Doilom et al. (2017)
D. oxe	CBS 133186*	Maytenus ilicifolia	Brazil	KC343164	KC343890	Gomes et al. (2013)
D. oxe	CBS 133187	M. ilicifolia	Brazil	KC343165	KC343891	Gomes et al. (2013)
D. paranensis	CBS 133184*	M. ilicifolia	Brazil	KC343171	KC343897	Gomes et al. (2013)
D. perjuncta	CBS 109745*	Ulmus glavra	Austria	KC343172	KC343898	Gomes et al. (2013)
D. raonikayaporum	CBS 133182*	Spondias mombin	Brazil	KC343188	KC343914	Gomes et al. (2013)
D. sambucusii	CFCC 51986*	Sambucus williamsii	China	KY852495	KY852507	Tian et al. (2017)
D. sambucusii	CFCC 51987	S. williamsii	China	KY852496	KY852508	Tian et al. (2017)
D. sclerotioides	CBS 296.67*	Cucumis sativus	Netherlands	KC343193	KC343919	Gomes et al. (2013)
D. sclerotioides	CBS 710.76	C. sativus	Netherlands	KC343194	KC343920	Gomes et al. (2013)
D. siamensis	MFLUCC 10-0573a	Dasymaschalon sp.	Thailand	JQ619879	JX275393	Udayanga et al. (2012)
Diaporthe sp. 2	LGMF932	Maytenus ilicifolia	Brazil	KC343204	KC343930	Gomes et al. (2013)
Diaporthe sp.3	CBS 287.29	Pseudotsuga menziesii	Scotland	KC343205	KC343931	Gomes et al. (2013)
Diaporthe sp. 4	LGMF944	Maytenus ilicifolia	Brazil	KC343206	KC343932	Gomes et al. (2013)
Diaporthe sp.5	CBS 125575	Acer opalus	Italy	KC343207	KC343933	Gomes et al. (2013)
D. tarchonanthi	CBS 146073*	Tarchonanthus littoralis	South Africa	MT223794	-	Crous et al. (2020)
D. tectonae	MFLUCC 12-0777*	Tectona grandis	China	KU712430	KU749359	Doilom et al. (2017)
D. tectonae	MFLUCC 14-1138	Tectona grandis	Thailand	KU712437	KU749365	Doilom et al. (2017)
D.tulliensis	BRIP 62248a*	Theobroma cacao	Australia	KR936130	KR936133	Crous et al. (2015)
D. yunnanensis	CGMCC 3.18289/ LC6168*	Coffea sp.	China	KX986796	KX999188	Gao et al. (2017)
D. yunnanensis	LC8107	Coffea sp.	China	KY491542	KY491552	Gao et al. (2017)
Supplementary Table S16. List of taxa, references and GenBank accession numbers of strains of Diaporthe rudis spacies complex included in the study.
Diaporthe rudis species complex
				GenBank accession no.
Species	Collection number	Host	Country	tef1	Reference
D. araucanorum	RGM 2546*	Araucaria araucana	Chile	MN509733	Zapata et al. (2020)
D. asheicola	CBS 136967*	-	-	KJ160594	Lombard et al. (2017)
D. asheicola	CBS 136968	-	-	KJ160595	Lombard et al. (2017)
D. australafricana	CBS 111886*	Vitis vinifera	Australia	KC343764	Gomes et al. (2013)
D. beckhausii	CBS 138.27	Viburnum sp.	-	KC343767	Gomes et al. (2013)
D. benedicti	SBen914*	Salix sp.	USA	KM669785	Lawrence et al. (2015)
D. cassines	CBS 136440*	Cassine peragua	South Africa	KF777244	Crous et al. (2013)
D. cf heveae 1	CBS 852.97	Hevea brasiliensis	Brazil	KC343842	Gomes et al. (2013)
D. cf heveae 1	CMRP4989	Vochysia divergens	Brazil	ON564442	This study
D. cf heveae 1	CMRP5038	Vochysia divergens	Brazil	ON564443	This study
D. crousii	CAA823*	Vaccinium corymbosum	-	MK828081	Hilario et al. (2020)
D. cynaroidis	CBS 122676	Protea cynaroides	South Africa	KC343784	Gomes et al. (2013)
D. foikelawen	RGM 2539*	Drimys winteri	Chile	MN509735	Zapata et al. (2020)
D. italiana	MFLUCC 18-0091*	Morus alba	Italy	MH853687	Hyde et al. (2019)
D. nothofagi	BRIP 54801*	Nothofagus cunninghamii	Australia	JX862536	Tan et al. (2013)
D. patagonica	RGM 2473*	Aristotelia chilensis	Chile	MN509739	Zapata et al. (2020)
D. pseudotsugae	MFLU 15-3228	Pseudotsuga menziesii	Italy	KY964181	Dissanayake et al. (2017)
D. rudis	AR3422*	Laburnum anagyroides	Austria	KC843090	Udayanga et al. (2014)
D. rudis	CBS 113201	Vitis vinifera	Portugal	KC343960	Gomes et al. (2013)
D. salicicola	BRIP 54825*	Salix purpurea	Australia	JX862537	Tan et al. (2013)
D. subcylindrospora	KUMCC 17-0151*	Salix sp.	China	MG746630	Huang et al. (2018)
D. toxica	CBS 534.93*	Lupinus angustifolius	Australia	KC343946	Gomes et al. (2013)
Supplementary Table S17. List of taxa, references and GenBank accession numbers of strains of Diaporthe arecae species complex included in the study.
Diaporthe arecae species complex
				GenBank accession no.
Species	Collection number	Host	Country	ITS	Reference
Diaporthe acuta	CGMCC 3.19600*	Pyrus pyrifolia	China	MK654802	Guo et al. (2020)
D. acuta	PSCG045	Pyrus pyrifolia	China	MK654809	Guo et al. (2020)
D. anhuiensis	CNUUCC 201901*	Cunninghamia lanceolata	China	MN224668	Zhou and Hou (2019)
D. anhuiensis	CNUUCC 201902	Cunninghamia lanceolata	China	MN224669	Zhou and Hou (2019)
D. arecae	CBS 16164*	Areca catechu	India	KC343758	Gomes et al. (2013)
D. arecae	CBS 53575	Citrus sp.	India	KC343759	Gomes et al. (2013)
D. arengae	CBS 114979*	Arenga engleri	Hong Kong	KC343760	Gomes et al. (2013)
D. aseana	MFLUCC 12-0299a*	Unidentified dead leaf	Thailand	KT459448	Dissanayake et al. (2017)
D. camelliae-oleiferae	HNZZ027*	Camellia oleifera	China	MZ504707	Yang (2021)
D. camelliae-oleiferae	HNZZ030	Camellia oleifera	China	MZ504708	Yang (2021)
D. cercidis	CFCC 52565*	Cercis chinensis	China	MH121542	Yang et al. (2018)
D. endocitricola	ZHKUCC 200012*	Citrus maxima	China	MT409336	Dong et al. (2021)
D. eugeniae	CBS 444.82*	Eugenia aromatica	Indonesia	KC343824	Gomes et al. (2013)
D. fraxini-angustifoliae	BRIP 54781*	Fraxinus angustifolia	Australia	JX862534	Tan et al. (2013)
D. fulvicolor	CGMCC 3.19601*	Pyrus pyrifolia	China	MK654806	Guo et al. (2020)
D. guangxiensis	JZB320094*	Vitis vinifera	China	MK523566	Manawasinghe et al. (2019)
D. guangxiensis	JZB320091	Vitis vinifera	China	MK523564	Manawasinghe et al. (2019)
D. hongkongensis	CBS 115448*	Dichroa febrífuga	China	KC343845	Gomes et al. (2013)
D. hongkongensis	LC3079	Camellia sinensis	China	KP267925	Gao et al. (2017)
D. huangshanensis	CNUCC 201903*	Camellia oleifera	China	MN224670	Zhou and Hou (2019)
D. huangshanensis	CNUCC 201904	Camellia oleifera	China	MN224671	Zhou and Hou (2019)
D. hunanensis	HNZZ023*	Camellia oleifera	China	MZ504702	Yang (2021)
D. hunanensis	HNZZ025	Camellia oleifera	China	MZ504703	Yang (2021)
D. krabiensis	MFLUCC 17-2481*	Marine based habitats	Thailand	MN433215	Dayarathne et al. (2020)
D. liminicola	CPC 28200*	Citrus limon	Malta	MF418501	Guarnaccia and Crous (2017)
D. liminicola	CPC 27869	Citrus limon	Malta	MF418498	Guarnaccia and Crous (2017)
D. litchicola	BRIP 54900*	Litchi chinensis	Australia	JX862539	Tan et al. (2013)
D. lithocarpus	CGMCC 3.15175*	Lithocarpus glabra	China	KC153095	Gao et al. (2013)
D. lithocarpus	CGMCC 3.17098	Lithocarpus glaber	China	KF576251	Gao et al. (2015)
D. melitensis	CPC 27873*	Citrus limon	Malta	MF418503	Guarnaccia and Crous (2017)
D. melitensis	CPC 27875	Citrus limon	Malta	MF418504	Guarnaccia and Crous (2017)
D. millettiae	GUCC9167*	Millettia reticulata	China	MK480609	Long (2019)
D. musigena	CBS 129519*	Musa sp.	Australia	KC343869	Gomes et al. (2013)
D. oculi	HHUF 30565*	Homo sapiens	Japan	LC373516	Ozawa et al. (2019)
D. osmanthi	GUCC9165*	Osmanthus fragrans	China	MK480610	Long (2019)
D. pascoei	BRIP 54847*	Persea americana	Australia	JX862538	Tan et al. (2013)
D. pascoei	BPPCA147	Mangifera indica	Malaysia	MK117255	Lim et al. (2019)
D. perseae	CBS 15173*	Persea gratissima	Netherlands	KC343899	Gomes et al. (2013)
D. perseae	BPPCA257	Mangifera indica	Malaysia	MK117256	Lim et al. (2019)
D. pescicola	MFLUCC 16-0105*	Prunus persica	China	KU557623	Dissanayake et al. (2016)
D. pescicola	PSCG036	Pyrus x bretschneideri	China	MK654796	Guo et al. (2020)
D. phoenicicola	CBS 16164*	Areca catechu	India	GQ250349	Guo et al. (2020)
D. phoenicicola	PBMR345	Mangifera indica	Malaysia	MK117275	Lim et al. (2019)
D. podocari-macrophylli	CGMCC 3.18281*	Podocarpus macrophyllus	China	KX999167	Gao et al. (2017)
D. podocari-macrophylli	LC6229	Olea europaea	Italy	KX999164	Gao et al. (2017)
D. podocarpi-macrophylli	CMRP4990	Vochysia divergens	Brazil	OP056197	This study
D. pseudoculi	HHUF 30617*	Homo sapiens	Japan	LC373517	Ozawa et al. (2019)
D. pseudomangiferae	CBS 101339*	Mangifera indica	Dominican Republic	KC343907	Gomes et al. (2013)
D. pseudophoenicicola	CBS 462.69*	Phoenix dactylifera	Spain	KC343910	Gomes et al. (2013)
D. pterocarpicola	MFLUCC 10-0580a*	Pterocarpus indicus	Thailand	JX275403	Udayanga et al. (2016)
D. salinicola	MFLU 18-0553*	Xylocarpus sp.	Thailand	MN077073	Dayarathne et al. (2020)
D. salinicola	MFLU 17-2592	Xylocarpus sp.	Thailand	MN077074	Dayarathne et al. (2020)
D. schimae	CFCC 53103*	Schima superba	China	MK578116	Jiang (2019)
D. schimae	CFCC 53104	Schima superba	China	MK578117	Jiang (2019)
D. sennae	CFCC 51636*	Senna bicapsularis	China	KY228885	Tian et al. (2016)
D. sennae	CFCC 51637	Senna bicapsularis	China	KY228886	Tian et al. (2016)
D. spinosa	CGMCC 3.19602*	Pyrus pyrifolia	China	MK654811	Guo et al. (2020)
D. spinosa	PSCG388	Pyrus pyrifolia	China	MK654798	Guo et al. (2020)
D. taicola	MFLUCC 16-0117*	Prunus persica	China	KU557635	Guo et al. (2020)
D. taiwanensis	NTUCC 181051*	Ixora chinensis	Taiwan	MT251199	Ariyawansa (2020)
D. taiwanensis	NTUCC 181052	Ixora chinensis	Taiwan	MT251200	Ariyawansa (2020)
D. taoicola	PSCG485	Pyrus pyrifolia	China	MK654812	Guo et al. (2020)
D. tectonigena	MFLUCC 12-0767*	Tectona grandis	China	KU749371	Doilom et al. (2017)
D. vawdreyi	BRIP 57887a*	Psidium guajava	Australia	KR936129	Crous et al. (2015)
D. viniferae	JZB320071*	Vitis vinifera	China	MK500107	Manawasinghe et al. (2019)
D. xishuangbanica	CGMCC 3.18283*	Camellia sinensis	China	KX999176	Gao et al. (2017)

## Sheet: Phyllosticta
Supplementary Table S18. List of taxa, references and GenBank accession numbers of strains of Phyllosticta included in the study.
				GenBank accession no.
Species	Collection number	Host	Country	ITS	tef1	act	gapdh	Reference
Diplodia corticola	CBS 112549*	-	-	AY259100	AY573227	MG015715		Alves et al. (2004)
Phyllosticta abieticola	CBS 112067*	Abies concolor	USA	KF170306	-	KF289238	-	Wikee et al. (2013)
P. acaciigena	CBS 142104/ CPC28295*	Acacia suaveolens	Australia	KY173433	-	KY173570	-	Crous et al. (2013)
P. alliacea	MUCC 0014*	Allium fistulosum	Japan	AB454263	-	AB704207	-	Motohashi et al. (2009)
P. aloeicola	CPC 21020*	Aloe ferox	South Africa	KF154280	KF289193	KF289311	KF289124	Wikee et al. (2013)
P. ampelicida	ATCC 200578*	Vitis riparia	-	KC193586	-	KC193581	KC193584	Zhang et al. (2013)
P. ardisiicola	MUCC0031	Ardisia crenata	Japan	AB454274	-	AB704216	-	Motohashi et al. (2009)
P. aristolochiicola	BRIP53316a	Aristolochia acuminata	Australia	JX486129	-	-	-	Shivas et al. (2013)
P. aspidistricola	MUCC0010	Aspidistra elatior	Japan	AB454260	-	AB704204	-	Motohashi et al. (2009)
P. aucubae-japonicae	MAFF236703	Aucuba japonica	Japan	AB454277	-	-	-	Motohashi et al. (2009)
P. austroafricana	CBS 144593*	Leaf spots of unidentified deciduous tree host	South Africa	MK442613	MK442704	MK442640	-	Crous et al. (2019)
P. beaumarisii	CBS 535.87*	Muehlenbeckia adpressa	Australia	KF766212	KF766429	KF306232	KF289074	Slippers et al. (2013)
P. bifrenariae	CBS 128855*	Bifrenaria harrisoniae (Orchidaceae)	Brazil	JF343565	JF343586	JF343649	JF343744	Glienke et al. (2011)
P. brazilianiae	CBS 129060*	Mangifera indica (Anacardiaceae)	Brazil	JF343572	JF343593	JF343656	JF343758	Glienke et al. (2011)
P. capitalensis	CBS 128856*	Stanhopea graveolens	Brazil	JF261465	JF261507	KF289289	JF343776	Glienke et al. (2011)
P. capitalensis	CMRP4660	Vochysia divergens	Brazil	OK584257	-	-	-	Iantas et al. (2023)
P. capitalensis	CMRP4583	Vochysia divergens	Brazil	OK584179	-	-	-	Iantas et al. (2023)
P. capitalensis	CMRP4971	Vochysia divergens	Brazil	ON325540	ON564451	ON362211	-	This study
P. capitalensis	CMRP4972	Vochysia divergens	Brazil	ON325541	ON564452	ON362212	-	This study
P. capitalensis	CMRP5048	Vochysia divergens	Brazil	ON325542	ON564453	ON362213	-	This study
P. carissicola	CPC 25665*	Lleaves of Carissa macrocarpa	South Africa	KT950849	KT950879	KT950872	KT950876	Crous et al. (2016)
P. carochlae	CGMCC 3.17317*	Caryota ochlandra	China	KJ847422	KJ847444	KJ847430	KJ847438	Zhou et al. (2015)
P. catimbauensis	CMRP4510	Vochysia divergens	Brazil	OK584123	-	-	-	Iantas et al. (2023)
P. catimbauensis	URM7672*	Mandevilla catimbauensis	Brazil	MF466160	MF466155	MF466157	-	Magalhaes et al. (2018)
P. cavendishii	BRIP55420	Musa sp.	Australia	JQ743560	-	-	-	Wong et al. (2012)
P. citriasiana	CBS 120486*	Citrus maxima	Thailand	FJ538360	FJ538418	FJ538476	-	Wulandari et al. (2009)
P. citribraziliensis	CBS 100098*	Citrus sp.	Brazil	FJ538352	FJ538410	FJ538468	JF343691	Wulandari et al. (2009)
P. citricarpa	CBS 127454*	Citrus limon (Rutaceae)	Australia	JF343583	JF343604	JF343667	JF343771	Glienke et al. (2011)
P. citrichinaensis	CBS 130529	Citrus maxima	China	JN791597	JN791452	JN791526	KY855734	Wang et al. (2011)
P. citrimaxima	CBS 136059*	Citrus maxima	Thailand	KF170304	KF289222	KF289300	KF289157	Wikee et al. (2013)
P. concentrica	CBS 937.70	Hedera helix	Italy	FJ538350	FJ538408	KF289257	-	Wulandari et al. (2009)
P. cordylonophila	CBS 136244	Cordyline fruticosa	Thailand	KF170287	KF289295	KF289172	KF289076	Wikee et al. (2013)
P. cornicola	CBS 111639	Cornus florida	USA	KF170307	-	KF289234	KF766431	Wikee et al. (2013)
P. cruenta	CBS 858.71	Polygonatum odoratum	Czech Republic	MG934458	MG934501	MG934465	MG934474	Marin-Felix et al. (2019)
P. cussonia	CBS 136060	Cussonia sp.	South Africa	JF343578	JF343599	JF343662	JF343764	Glienke et al. (2011)
P. elongata	CBS 126.22	Vaccinium macrocarpon	USA	FJ538353	FJ538411	FJ538469	KF289164	Wulandari et al. (2009)
P. encephalarticola	CBS 146014	Encephalartos sp.	South Africa	MN562101	MN556818	MN556783	-	Crous et al. (2019)
P. ericarum	CBS 132534*	Erica gracilis	South Africa	JX069865	KF289227	KF289291	KF289162	Wikee et al. (2013)
P. eugeniae	CBS 445.82	Eugenia aromatica	Indonesia	-	KF289208	KF289246	KF289139	Wikee et al. (2013)
P. fallopiae	MUCC0113	Fallopia japonica	Japan	AB454307	-	AB704228	-	Motohashi et al. (2009)
P. foliorum	CBS 447.68*	Taxus baccata	Netherlands	KF170309	KF289201	KF289247	KF289132	Wikee et al. (2013)
P. gaultheriae	CBS 447.70*	Gaultheria humifusa	USA	JN692543	KF766400	JN692519	JN692508	Su et al. (2012)
P. hagahagaensis	CBS 144592	Carissa bispinosa	South Africa	MK442614	MK442705	MK442641	MK442657	Crous et al. (2019)
P. hakeicola	CBS 143492*	Hakea sp.	Australia	MH107907	MH108025	MH107984	MH107999	Crous et al. (2018)
P. hamamelidis	MUCC149	Hamamelis japonica	Japan	KF170289	-	KF289309	-	Wikee et al. (2013)
P. hostae	CGMCC 3.14355*	Hosta plantaginea	China	JN692535	JN692523	JN692511	JN692503	Su et al. (2012)
P. hubeiensis	CGMCC 3.14986*	Viburnum odoratissimum	China	JX025037	JX025042	JX025032	JX025027	Zhang et al. (2013)
P. hymenocallidicola	CBS 131309	Hymenocallis littoralis	Australia	JQ044423	KF289211	KF289242	KF289142	Crous et al. (2011)
P. hypoglossi	CBS 434.92*	Ruscus aculeatus	Italy	FJ538367	FJ538425	FJ538483	JF343695	Wulandari et al. (2009)
P. ilicis-aquifolii	CGMCC 3.14358*	Ilex aquifolium	United Kingdom	JN692538	JN692526	JN692514	-	Su et al. (2012)
P. iridigena	CBS 143410	Iris sp.	South Africa	MG934459	MG934502	MG934466	-	Marin-Felix et al. (2019)
P. kerriae	MUCC0017	Kerria japonica	Japan	AB454266	-	AB704209	-	Motohashi et al. (2009)
P. leucothoicola	MUCC0553*	Leucothoe catesbaei	Japan	AB454370	-	KF289310	-	Motohashi et al. (2009)
P. ligustricola	MUCC0024	Ligustrum obtusifolium	Japan	AB454269	-	AB704212	-	Motohashi et al. (2009)
P. maculata	CBS 132581*	Musa sp.	Australia	JQ743570	-	-	-	Wong et al. (2012)
P. mangiferae-indicae	CBS 136061	Mangifera indica	Thailand	KF170305	KF289190	KF289296	KF289121	Wikee et al. (2013)
P. mimusopisicola	CBS 138899	Mimusops zeyheri	South Africa	KP004447	-	-	-	Crous et al. (2014)
P. minima	CBS 585.84*	Acer rubrum	USA	KF206176	KF289204	KF289249	KF289135	Wikee et al. (2013)
P. musarum	BRIP55434	Musa sp.	Laos	MZ404702	-	-	-	Anderson et al. (2021)
P. neopyrolae	CBS 134750*	Lrola asarifolia subsp. incarnata	Japan	AB454318	-	AB704233	-	Motohashi et al. (2009)
P. owaniana	CBS 776.97*	Brabejum stellatifolium	South Africa	FJ538368	FJ538426	FJ538484	JF343767	Wulandari et al. (2009)
P. pachysandricola	MUCC0124	Pachysandra terminalis	Japan	AB454317	-	AB704232	-	Wulandari et al. (2009)
P. paracapitalensis	CBS 141353*	Leaf of Citrus floridana	Italy	KY855622	KY855951	KY855677	KY855735	Guarnaccia et al. (2017)
P. paracitricarpa	CBS 141357*	Leaf litter of Citrus limon	Greece	KY855635	-	-	-	Guarnaccia et al. (2017)
P. parthenocissi	CBS 111645*	Parthenocissus quinquefolia	USA	EU683672	JN692530	JN692518	-	Rojas et al. (2008)
P. partricuspidatae	NBRC9466*	Parthenocissus tricuspidata	Japan	KJ847424	KJ847446	KJ847432	KJ847440	Zhou et al. (2015)
P. paxistimae	CBS 112527*	Paxistima myrsinites	USA	KF206172	KF289209	KF289239	KF289140	Wikee et al. (2013)
P. persooniae	CBS 143409	Persoonia sp.	Australia	MG934460	MG934503	MG934467	MG934475	Marin-Felix et al. (2019)
P. philoprina	CBS 587.69	Ilex aquifolium	Netherlands	KF154278	KF289206	KF289250	KF289137	Wikee et al. (2013)
P. podocarpi	CBS 111646	Podocarpus falcatus	South Africa	-	KC357671	KC357670	KF289169	Wikee et al. (2013)
P. podocarpicola	CBS 728.79*	Podocarpus macrophyllus var. maki	New Zealand	KF206173	KF289203	-	KF289134	Wikee et al. (2013)
P. pseudotsugae	CBS 111649	Pseudotsuga menziesii	USA	KF154277	KF289231	KF289236	KF289167	Wikee et al. (2013)
P. rhaphiolepodis	MUCC 0432	Rhaphiolepis indica var. umbellata	Japan	AB454349	-	AB704242	-	Ando et al. (2013)
P. rubella	CBS 111635*	Acer rubrum	USA	KF206171	KF289198	KF289233	-	Wikee et al. (2013)
P. schimae	CGMCC 3.14354*	Schima superba	China	JN692534	JN692522	JN692510	JN692506	Su et al. (2012)
P. schimicola	CGMCC 3.17319*	Schima superba	China	KJ847426	KJ847448	KJ847434	KJ854895	Zhou et al. (2015)
P. sphaeropsoidea	CBS 756.70	Aesculus hippocastanum	Germany	-	KF289202	KF289253	KF289133	Wikee et al. (2013)
P. spinarum	CBS 292.90	Chamaecyparis pisifera	France	JF343585	JF343606	JF343669	JF343773	Glienke et al. (2011)
P. styracicola	CGMCC 3.14985*	Styrax grandiflorus	China	JX025040	JX025045	JX025035	JX025030	Zhang et al. (2013)
P. telopeae	CBS 777.97*	Telopea speciosissima	Australia	KF766218	KF766435	KF289255	KF289141	Slippers et al. (2013)
P. vaccinii	ATCC46255*	Vaccinium macrocarpon	-	KC193585	KC193582	KC193580	KC193583	Zhang et al. (2013)
P. vacciniicola	CBS 136062*	Vaccinium macrocarpon	USA	-	KF289229	KF289287	KF289165	Wikee et al. (2013)
P. vitis-otundifoliae	CGMCC 3.17322*	Vitis rotundifolia	USA	KJ847428	KJ847450	KJ847436	KJ847442	Zhou et al. (2015)
P. yuccae	CBS 117136	Yucca elephantipes	New Zealand	KF766219	KF766436	-	-	Slippers et al. (2013)

## Sheet: Pseudofusicoccum
Supplementary Table S19. List of taxa, references and GenBank accession numbers of strains of Pseudofusicoccum included in the study.
				GenBank accession no.
Species	Collection number	Host	Country	ITS	tef1	Reference
Endomelanconiopsis microspora	CBS 353.97*	Soil	Papua New Guinea	EU683655	EU683636	Rojas et al. (2008)
Pseudofusicoccum adansoniae	CBS 122054/MUCC533/CMW26146	Eucalyptus sp.	Australia	EF585532	EF585570	Pavlic et al. (2008)
P. adansoniae	CBS 122055/MUCC522/CMW26147	Adansonia gibbosa	Australia	EF585523	EF585571	Pavlic et al. (2008)
P. adansoniae	CBS 122056/MUCC521/CMW26148	Ficus opposita	Australia	EF585524	EF295489	Pavlic et al. (2008)
P. adansoniae	WAC 12689*	Mangifera indica	Australia	EF585534	EF585567	Burgess et al. (2012)
P. africanum	CMW48028	Mimusops caffra	South Africa	MH270502	-	Jami et al. (2020)
P. africanum	CMW48035	Mimusops caffra	South Africa	MH270506	-	Jami et al. (2020)
P. ardesiacum	CBS 12206/CMW26159*	Ad. gibbosa	Australia	EU144060	EU144075	Pavlic et al. (2008)
P. ardesiacum	CBS 122063/CMW26155	Ad. gibbosa	Australia	EU144061	EU144076	Pavlic et al. (2008)
P. ardesiacum	CBS122064/CMW26160	Eucalyptus sp.	Australia	EU144062	EU144077	Pavlic et al. (2008)
P. artocarpi	CPC 22796*	Artocarpus heterophyllus	Thailand	KM006452	KM006483	Trakunyingcharoen et al. (2014)
P. calophylli	MFLUCC 17-2533*	Calophyllum inophyllum	Thailand	MK347764	MK340877.1	Jayasiri et al. (2019)
P. kimberleyense	CBS 122058/CMW26157	Ac. synchronica	Australia	EU144057	EU144072	Pavlic et al. (2008)
P. kimberleyense	CBS 122060/CMW26158	Ad. gibbosa	Australia	EU144058	EU144073	Pavlic et al. (2008)
P. kimberleyense	CBS 122061/CMW26161	F. opposita	Australia	EU144059	EU144074	Pavlic et al. (2008)
P. kimberleyense	CBS122059/CMW26157	Eucalyptus sp.	Australia	EU144056	EU144071	Pavlic et al. (2008)
P. olivaceum	CBS 124939/CMW20881*	Pterocarpus angolensis	South Africa	FJ888459	FJ888437.2	Mehl et al. (2011)
P. olivaceum	CMW 22637/CBS124940	Pterocarpus angolensis	South Africa	FJ888462	FJ888438	Mehl et al. (2011)
P. olivaceum	CMW 22639	Pterocarpus angolensis	South Africa	FJ888463	FJ888439	Mehl et al. (2011)
P. stromaticum	CMRP4976	Vochysia divergens	Brazil	ON325500	-	This study
P. stromaticum	CMRP5219	Vochysia divergens	Brazil	ON325501	-	This study
P. stromaticum	CMRP4982	Vochysia divergens	Brazil	ON325502	ON564454	This study
P. stromaticum	CMRP5047	Vochysia divergens	Brazil	ON325503	-	This study
P. stromaticum	CBS 117448/ CMW13434	Eucalyptus hybrid	Venezuela	AY693974	AY693975	Mohal et al. (2006)
P. stromaticum	CBS 117449/ CMW13435	Eucalyptus hybrid	Venezuela	DQ436935	DQ436936	Mohal et al. (2006)
P. stromaticum	LGMF1608	Stryphnodendron adstringens	Brazil	MG976411	-	Noriler et al. (2018)
P. stromaticum	LGMF1611	Stryphnodendron adstringens	Brazil	MG976414	-	Noriler et al. (2018)
P. violaceum	CBS 124936/CMW22679*	Pterocarpus angolensis	South Africa	FJ888474	FJ888442	Mehl et al. (2011)
P. violaceum	CMW 20436/ CBS124937	Pterocarpus angolensis	South Africa	FJ888458	FJ888440	Mehl et al. (2011)
P. violaceum	CMW 22671/ CBS124938	Pterocarpus angolensis	South Africa	FJ888472	FJ888441	Mehl et al. (2011)
P. violaceum	CMW 22681	Pterocarpus angolensis	South Africa	FJ888475	FJ888443	Mehl et al. (2011)

## Sheet: Colletotrichum
Supplementary Table S20. List of taxa, references and GenBank accession numbers of strains of Colletotrichum acutatum species complex included in the study.
acutatum species complex
				GenBank accession no.
Species	Collection number	Host	Country	ITS	Reference
Colletotrichum abscissum	CDA918/COAD1877*	Citrus sinensis	Brazil	KP843126	Pinho et al. (2015)
C. acerbum	CBS 128530*	-	-	JQ948459	Damm et al. (2012)
C. acutatum	CBS 112996*	-	-	JQ005776	O'Connell et al. (2012)
C. acutatum	CBS 127539	-	-	JQ948377	Damm et al. (2012)
C. australe	CBS 116478*	-	-	JQ948455	Damm et al. (2012)
C. australe	CBS 131325	-	-	JQ948456	Damm et al. (2012)
C. brisbanense	CBS 292.67*	-	-	JQ948291	Damm et al. (2012)
C. chrysanthemi	IMI 364540/CPC 18930	-	-	JQ948273	Damm et al. (2012)
C. chrysanthemi	CBS 126518	-	-	JQ948271	Damm et al. (2012)
C. cosmi	CBS 853.73*	-	-	JQ948274	Damm et al. (2012)
C. costaricense	CBS 330.75*	-	-	JQ948180	Damm et al. (2012)
C. costaricense	CBS 211.78	-	-	JQ948181	Damm et al. (2012)
C. cuscutae	IMI 304802/CPC 18873*	-	-	JQ948195	Damm et al. (2012)
C. cuscutae	CBS 126523	-	-	JQ948322	Damm et al. (2012)
C. dematium	CBS 125.25*	Eryngium campestre	France	GU227819	Damm et al. (2009)
C. fioriniae	CBS 125396	-	-	JQ948299	Damm et al. (2012)
C. fioriniae	CBS 235.49	-	-	JQ948325	Damm et al. (2012)
C. godetiae	CBS 133.44*	-	-	JQ948402	Damm et al. (2012)
C. godetiae	CBS 160.50	-	-	JQ948406	Damm et al. (2012)
C. guajavae	IMI 350839/CPC 18893*	-	-	JQ948270	Damm et al. (2012)
C. indonesiense	CBS 127551/CPC 14986*	-	-	JQ948288	Damm et al. (2012)
C. johnstonii	CBS 128532*	-	-	JQ948444	Damm et al. (2012)
C. johnstonii	IMI 357027	-	-	JQ948443	Damm et al. (2012)
C. kinghornii	CBS 198.35*	-	-	JQ948454	Damm et al. (2012)
C. laticiphilum	CBS 112989*	-	-	JQ948289	Damm et al. (2012)
C. laticiphilum	CBS 129827	-	-	JQ948290	Damm et al. (2012)
C. limetticola	CBS 114.14*	-	-	JQ948193	Damm et al. (2012)
C. lupini	CBS 109225*	-	-	JQ948155	Damm et al. (2012)
C. lupini	CBS 129944	-	-	JQ948178	Damm et al. (2012)
C. melonis	CBS 159.84*	-	-	JQ948194	Damm et al. (2012)
C. nymphaeae	CBS 515.78*	-	-	JQ948197	Damm et al. (2012)
C. nymphaeae	CBS 126504	-	-	JQ948265	Damm et al. (2012)
C. orchidophilum	CBS 632.80*	-	-	JQ948151	Damm et al. (2012)
C. orchidophilum	CBS 631.80	-	-	JQ948152	Damm et al. (2012)
C. paxtonii	IMI 165753/CPC 18868*	-	-	JQ948285	Damm et al. (2012)
C. paxtonii	CBS 502.97	-	-	JQ948286	Damm et al. (2012)
C. phormii	CBS 118194*	-	-	JQ948446	Damm et al. (2012)
C. phormii	CBS 102054	-	-	JQ948448	Damm et al. (2012)
C. pseudoacutatum	CBS 436.77*	-	-	JQ948480	Damm et al. (2012)
C. pyricola	CBS 128531*	-	-	JQ948445	Damm et al. (2012)
C. rhombiforme	CBS 129953*	-	-	JQ948457	Damm et al. (2012)
C. rhombiforme	CBS 131322	-	-	JQ948458	Damm et al. (2012)
C. salicis	CBS 607.94*	-	-	JQ948460	Damm et al. (2012)
C. salicis	CBS 191.56	-	-	JQ948461	Damm et al. (2012)
C. scovillei	CBS 126529*	-	-	JQ948267	Damm et al. (2012)
C. scovillei	CBS 126530	-	-	JQ948268	Damm et al. (2012)
C. simmondsii	CBS 122122*	-	-	JQ948276	Damm et al. (2012)
C. simmondsii	CBS 294.67	-	-	JQ948277	Damm et al. (2012)
C. sloanei	IMI 364297/CPC 18929*	-	-	JQ948287	Damm et al. (2012)
Colletotrichum sp.	CMRP5222	Vochysia divergens	Brazil	ON325517	This study
Colletotrichum sp.	CMRP5228	Vochysia divergens	Brazil	ON325518	This study
Colletotrichum sp.	CMRP5221	Vochysia divergens	Brazil	ON325516	This study
C. tamarilloi	CBS 129814*	-	-	JQ948184	Damm et al. (2012)
C. tamarilloi	CBS 129811	-	-	JQ948185	Damm et al. (2012)
C. walleri	CBS 125472*	-	-	JQ948275	Damm et al. (2012)
Supplementary Table S21. List of taxa, references and GenBank accession numbers of strains of Colletotrichum boninense species complex included in the study.
boninense species complex
				GenBank accession no.
Species	Collection number	Host	Country	ITS	Reference
C. annellatum	CBS 129826*	Hevea brasiliensis	Colombia	JQ005222	Damm et al. (2012)
C. beeveri	CBS 128527*	Brachyglottis repanda	New Zealand	JQ005171	Damm et al. (2012)
C. boninense	CBS 123755*	Crinum asiaticum var. sinicum	Japan	JQ005153	Damm et al. (2012)
C. brasiliense	CBS 128501*	Passiflora edulis	Brazil	JQ005235	Damm et al. (2012)
C. brassicicola	CBS 101059*	Brassica oleracea var. gemmifera	New Zealand	JQ005172	Damm et al. (2012)
C. camelliae-japonicae	CGMCC3.18118*	Camellia japonica	-	KX853165	Hou et al. (2016)
C. citricola	CBS 134228*	-	-	KC293576	Huang et al. (2013)
C. colombiense	CBS 129818*	Passiflora edulis	Colombia	JQ005174	Damm et al. (2012)
C. constrictum	CBS 128504*	Citrus limon	New Zealand	JQ005238	Damm et al. (2012)
C. cymbidiicola	IMI 347923*	Cymbidium sp.	Australia	JQ005166	Damm et al. (2012)
C. dacrycarpi	CBS 130241*	Dacrycarpus dacrydioides	New Zealand	JQ005236	Damm et al. (2012)
C. hippeastri	CBS 125376*	Hippeastrum vittatum	China	JQ005231	Damm et al. (2012)
C. karstii	CBS 132134*	Vanda sp.	China	HM585409	Yang et al. (2011)
C. novae-zelandiae	CBS 128505*	Capsicum annuum	New Zealand	JQ005228	Damm et al. (2012)
C. oncidii	CBS 129828*	Oncidium sp.	Germany	JQ005169	Damm et al. (2012)
C. parsonsiae	CBS 128525*	Parsonsia capsularis	New Zealand	JQ005233	Damm et al. (2012)
C. petchii	CBS 378.94*	Dracaena marginata	Italy	JQ005223	Damm et al. (2012)
C. phyllanthi	CBS 175.67*	Phyllanthus acidus	India	JQ005221	Damm et al. (2012)
Colletotrichum sp.	CMRP5056	Vochysia divergens	Brazil	ON325509	This study
Colletotrichum sp.	CMRP5039	Vochysia divergens	Brazil	ON325508	This study
Colletotrichum sp.	CMRP5035	Vochysia divergens	Brazil	ON325507	This study
C.torulosum	CBS 128544*	Solanum melongena	New Zealand	JQ005164	Damm et al. (2012)
C. truncatum	CBS 151.35*	Phaseolus lunatus	USA	GU227862	Damm et al. (2009)
Supplementary Table S22. List of taxa, references and GenBank accession numbers of strains of Colletotrichum gigasporum species complex included in the study.
gigasporum species complex
				GenBank accession no.
Species	Collection number	Host	Country	ITS	Reference
Colletotrichum arxii	CBS 132511*	Paphiopedilum sp.	Germany	KF687716	Liu et al. (2014)
C. arxii	CBS 169.59	Oncidium excavatum	Netherlands	KF687717	Liu et al. (2014)
C. boninense	MAFF 305972*	Crinum asiaticum var. sinicum	Japan	JX010292	Weir et al. (2012)
C. gigasporum	CBS 133266*	Centella asiatica	Madagasgar	KF687715	Liu et al. (2014)
C. gigasporum	CBS 109355	Homo sapiens	Brazil	KF687729	Liu et al. (2014)
C. gigasporum	CBS 124947	Theobromae cacao	Panama	KF687731	Liu et al. (2014)
C. gigasporum	CBS 132884	Musa sp.	Mexico	KF687730	Liu et al. (2014)
C. gigasporum	CBS 101881	Solanum betaceum	New Zealand	KF687736	Liu et al. (2014)
C. gigasporum	CBS 125474	-	-	MG600718	Damm et al. (2018)
C. gigasporum	CMRP5043	Vochysia divergens	Brazil	ON325506	This study
C. magnisporum	CBS 398.84*	-	-	KF687718	Liu et al. (2014)
C. pseudomajus	CBS 571.88*	Camellia sinensis	Taiwan	KF687722	Liu et al. (2014)
C. radicis	CBS 529.93*	-	Costa Rica	KF687719	Liu et al. (2014)
C. vietnamense	CBS 125478*	Coffea sp.	Vietnam	KF687721	Liu et al. (2014)
C. vietnamense	CBS 125477	Coffea sp.	Vietnam	MH863699	Vu et al. (2019)
Supplementary Table S23. List of taxa, references and GenBank accession numbers of strains of Colletotrichum gloeosporioides species complex included in the study.
gloeosporioides species complex
				GenBank accession no.
Species	Collection number	Host	Country	ITS	Reference
Colletotrichum aenigma	ICMP 18608*	Persea americana	Israel	JX010244	Weir et al. (2012)
C. aenigma	ICMP 18686	Pyrus pyrifolia	Japan	JX010243	Weir et al. (2012)
C. aeschynomenes	ICMP 17673*	Aeschynomene virginica	USA	JX010176	Weir et al. (2012)
C. alatae	ICMP 17919*	Dioscorea alata	India	JX010190	Weir et al. (2012)
C. alatae	ICMP 18122	Dioscorea alata	Nigeria	JX010191	Weir et al. (2012)
C. alienum	ICMP 12071*	Malus domestica	New Zealand	JX010251	Weir et al. (2012)
C. alienum	ICMP 18621	Persea americana	New Zealand	JX010246	Weir et al. (2012)
C. aotearoa	ICMP 18537*	Coprosma sp.	New Zealand	JX010205	Weir et al. (2012)
C. aotearoa	ICMP 17324	Kunzea ericoides	New Zealand	JX010198	Weir et al. (2012)
C. arecicola	CGMCC 3.19667*	-	-	MK914635	Cao et al. (2020)
C. arecicola	HNBL 4	-	-	MK914634	Cao et al. (2020)
C. artocarpicola	MFLUCC 18-1167*	Artocarpus heterophyllus	-	MN415991	Bhunjun et al. (2019)
C. asianum	ICMP 18580*	Coffea arabica	Thailand	FJ972612	Prihastuti et al. (2009)
C. asianum	ICMP 18696	Mangifera indica	Australia	JX010192	Weir et al. (2012)
C. boninense	CBS 123755*	Crinum asiaticum var. sinicum	Japan	JQ005153	Damm et al. (2012)
C. camelliae	CGMCC 3.14925/ LC1364*	-	-	KJ955081	Liu et al. (2015)
C. camelliae	CGMCC 3.14926/ LC1365	-	-	KJ955082	Liu et al. (2015)
C. changpingense	MFLUCC 15-0022*	Strawberry	-	KP683152	Jayawardena et al. (2016)
C. changpingense	SA0050	Strawberry	China	KY214473	Jayawardena et al. (2016)
C. clindemiae	ICMP 18658*	Clidemia hirta	USA	JX010265	Weir et al. (2012)
C. clindemiae	ICMP 18706	Vitis vinifera	USA	JX010274	Weir et al. (2012)
C. cobbittiense	BRIP 66219*	Cordyline hybrid	Australia	MH087016	Luo et al. (2018)
C. conoides	CGMCC 3.17615*	Chili pepper	China	KP890168	Diao et al. (2017)
C. conoides	CAUG33	Chili pepper	China	KP890169	Diao et al. (2017)
C. cordylinicola	ICMP 18579*	Cordyline fruticosa	Thailand	JX010226	Weir et al. (2012)
C. chrysophilum	CMM 4268*	Musa sp.	Brazil	KX094252	Vieira et al. (2017)
C. chrysophilum	CMM4292	Musa sp.	Brazil	KX094248	Vieira et al. (2017)
C. endophytica	MFLUCC 13–0418/ LC0324*	Pennisetum purpureum	Thailand	KC633854	Manamgoda et al. (2013)
C. endophytica	MFLUCC 130417/ LC1216	Pennisetum purpureum	Thailand	KC633853	Manamgoda et al. (2013)
C. fructicola	ICMP 18581*	Coffea arabica	Thailand	JX010165	Weir et al. (2012)
C. fructicola	CBS 125395/ ICMP 18645	Theobroma cacao	Panama	JX010172	Weir et al. (2012)
C. fructivorum	CBS 133125*	Vaccinium macrocarpon	USA	JX145145	Doyle et al. (2013)
C. gloeosporioides	CBS 112999*	Citrus sinensis	Italy	JQ005152	Damm et al. (2012)
C. gloeosporioides	ICMP 18695	Citrus sp.	USA	JX010153	Weir et al. (2012)
C. grevillae	CBS 132879*	Grevillea sp.	Italy	KC297078	Liu et al. (2013)
C. grossum	CGMCC3.17614*	Chili pepper	China	KP890165	Diao et al. (2017)
C. grossum	CAU31	Chili pepper	China	KP890166	Diao et al. (2017)
C. hebeiense	MFLUCC13–0726*	Vitis vinifera	China	KF156863	Yan et al. (2014)
C. hebeiense	JZB330024	Vitis vinifera	China	KF156873	Yan et al. (2015)
C. helleniense	CBS 142418*	Poncirus trifoliata	Greece	KY856446	Guarnaccia et al. (2017)
C. helleniense	CBS 142419	Citrus reticulata	Greece	KY856447	Guarnaccia et al. (2017)
C. henanense	CGMCC 3.17354*	-	-	KJ955109	Liu et al. (2015)
C. henanense	LC2820	-	-	KM610182	Liu et al. (2015)
C. horii	ICMP 10492*	Diospyros kaki	Japan	GQ329690	Weir et al. (2010)
C. horii	ICMP 17968	Diospyros kaki	China	JX010212	Weir et al. (2012)
C. hystricis	CBS 142411*	Citrus hystrix	Italy	KY856450	Guarnaccia et al. (2017)
C. hystricis	CBS 142412	Citrus hystrix	Italy	KY856451	Guarnaccia et al. (2017)
C. jiangxiense	CGMCC 3.17363*	-	-	KJ955201	Liu et al. (2015)
C. jiangxiense	CGMCC 3.17362	-	-	KJ955198	Liu et al. (2015)
C. kahawae subsp. ciggaro	ICMP 18539*	Olea europaea	Australia	JX010230	Weir et al. (2012)
C. kahawae subsp. ciggaro	ICMP 18534	Kunzea ericoides	New Zealand	JX010227	Weir et al. (2012)
C. kahawae sub. kahawae	ICMP 17816*	Coffea arabica	Kenya	JX010231	Weir et al. (2012)
C. kahawae sub. kahawae	ICMP 17905	Coffea arabica	Cameroon	JX010232	Weir et al. (2012)
C. ledongense	CGMCC 3.18888*	Hevea brasiliensis	China	MG242009	Liu et al. (2018)
C. ledongense	LD1680	Hevea brasiliensis	China	MG242008	Liu et al. (2018)
C. makassarense	CBS 143664*	-	Indonesia	MH728812	de Silva et al. (2019)
C. makassarense	CPC 28556	-	Indonesia	MH728815	de Silva et al. (2019)
C. musae	CBS 116870*	Musa sp.	USA	JX010146	Weir et al. (2012)
C. musae	ICMP 17817	Musa sp.	Kenya	JX010142	Weir et al. (2012)
C. nupharicola	ICMP 18187*	Nuphar polysepala	USA	JX010187	Weir et al. (2012)
C. nupharicola	ICMP 17938/CBS 46996	Nuphar polysepala	USA	JX010189	Weir et al. (2012)
C. noveboracense	CBS 146410*	Apple	-	MN646685	Khodadadi et al. (2020)
C. pandanicola	MFLUCC 17-0571*	Pandanaceae	Thailand	MG646967	Tibpromma et al. (2018)
C. perseae	CBS 141365*	Avocado	Israel	KX620308	Sharma et al. (2017)
C. proteae	CBS 132882*	Protea sp.	South Africa	KC297079	Liu et al. (2013)
C. proteae	CBS 134301	Protea sp.	South Africa	KC842385	Liu et al. (2013)
C. pseudotheobromicola	MFLUCC 18–1602*	Prunus avium	China	MH817395	Jayawardene et al. (2018)
C. psidii	ICMP 19120*	Psidium sp.	Italy	JX010219	Weir et al. (2012)
C. queenslandicum	ICMP 1778*	Carica papaya	Australia	JX010276	Weir et al. (2012)
C. queenslandicum	ICMP 18705	Coffea sp.	Fiji	JX010185	Weir et al. (2012)
C. rhexiae	CBS 133134*	Rhexia virginica	USA	JX145128	Doyle et al. (2013)
C. salsolae	ICMP 19051*	Salsola tragus	Hungary	JX010242	Weir et al. (2012)
C. salsolae	CBS 119296/ ICMP 18693	Glycine max	Hungary	JX010241	Weir et al. (2012)
C. siamense	ICMP 18578*	Coffea arabica	Thailand	JX010171	Weir et al. (2012)
C. siamense	ICMP 18121	Dioscorea rotundata	Nigeria	JX010245	Weir et al. (2012)
Colletotrichum sp. 1	CMRP4974	Vochysia divergens	Brazil	ON325510	This study
Colletotrichum sp. 1	CMRP5058	Vochysia divergens	Brazil	ON325514	This study
Colletotrichum sp. 1	CMRP4984	Vochysia divergens	Brazil	ON325511	This study
Colletotrichum sp. 2	CMRP4995	Vochysia divergens	Brazil	ON325512	This study
Colletotrichum sp. 2	CMRP5001	Vochysia divergens	Brazil	ON325515	This study
Colletotrichum sp. 3	CMRP4999	Vochysia divergens	Brazil	ON325513	This study
C. sydowii	CBS 135819*	Sambucus	Taiwan	KY263783	Marin-Felix et al. (2017)
C. syzygicola	MFLUCC 10–0624*	Syzygium samarangense	Thailand	KF242094	Udayanga et al. (2013)
C. tainanense	CBS 143666*	-	Taiwan	MH728818	de Silva et al. (2019)
C. tainanense	UOM 1119	-	Taiwan	MH728805	de Silva et al. (2019)
C. temperatum	CBS 133122*	Vaccinium macrocarpon	USA	JX145159	Doyle et al. (2013)
C. theobromicola	ICMP 18649*	Theobroma cacao	Panama	JX010294	Weir et al. (2012)
C. theobromicola	ICMP 17895	Annona diversifolia	Mexico	JX010284	Weir et al. (2012)
C. ti	ICMP 4832*	Cordyline sp.	New Zealand	JX010269	Weir et al. (2012)
C. ti	ICMP 5285	Cordyline australis	New Zealand	JX010267	Weir et al. (2012)
C. tropicale	ICMP 18653*	Theobroma cacao	Panama	JX010264	Weir et al. (2012)
C. tropicale	ICMP 18672	Litchi chinensis	Japan	JX010275	Weir et al. (2012)
C. viniferum	GZAAS 5.08601*	Vitis vinifera cv. Shuijing	China	JN412804	Peng et al. (2013)
C. viniferum	GZAAS5.08622	Vitis vinifera cv. Shuijing	China	JN412806	Peng et al. (2013)
C. wuxiense	CGMCC 3.17894*	Camellia sinensis	China	KU251591	Weir et al. (2016)
C. xanthorrhoeae	ICMP 17903*	Xanthorrhoea sp.	Australia	JX010261	Weir et al. (2012)
C. xanthorrhoeae	ICMP 17820	Xanthorrhoea sp.	Australia	JX010260	Weir et al. (2012)
C. yulongense	CFCC 50818*	Vaccinium dunalianum var. urophyllum	China	MH751507	Wang et al. (2019)

## Sheet: Nigrospora
Supplementary Table S24. List of taxa, references and GenBank accession numbers of strains of Nigrospora included in the study.
				GenBank accession no.
Species	Collection number	Host	Country	ITS	Reference
Arthrinium malaysianum	CBS 102053*	Macaranga hullettii	Malaysia	KF144896	Crous and Groenewald (2013)
Nigrospora aurantiaca	CGMCC 3.18130*	Nelumbo sp.	China	KX986064	Wang et al. (2017)
N. aurantiaca	LC 7034	Musa paradisiaca	China	KX986093	Wang et al. (2017)
N. bambusae	CGMCC 3.18327	Bamboo leaf	China	KY385307	Wang et al. (2017)
N. bambusae	LC 7244	Bamboo leaf	China	KY385306	Wang et al. (2017)
N. brasiliensis	CMM 1214*	Nopalea cochenillifera	Brazil	KY569629	Conforto et al. (2020)
N. brasiliensis	CMM 1217	Nopalea cochenillifera	Brazil	KY569630	Conforto et al. (2020)
N. brasiliensis	CMRP4975	Vochysia divergens	Brazil	ON325534	This study
N. camelliae-sinensis	CGMCC 3.18125*	Camellia sinensis	China	KX985986	Wang et al. (2017)
N. camelliae-sinensis	LC12070	Saccharum officinarum	China	MN215773	Raza et al. (2019)
N. chinensis	CGMCC 3.18127*	Machilus breviflora	China	KX986023	Wang et al. (2017)
N. chinensis	LC 4433	Castanopsis sp.	China	KX986013	Wang et al. (2017)
N. falsivesicularis	CGMCC 3.19678*	Saccharum officinarum	China	MN215778	Raza et al. (2019)
N. falsivesicularis	LC13553	Saccharum officinarum	China	MN215779	Raza et al. (2019)
N. gorlenkoana	CBS 480.73*	-	-	KX986048	Wang et al. (2017)
N. guilinensis	CGMCC 3.18124	Camellia sinensis	China	KX985983	Wang et al. (2017)
N. guilinensis	LC 7301	Nelumbo sp.	China	KX986063	Wang et al. (2017)
N. hainanensis	CGMCC 3.18129	Musa paradisiaca	China	KX986091	Wang et al. (2017)
N. hainanensis	LC13514	Saccharum officinarum	China	MN215780	Raza et al. (2019)
N. lacticolonica	CGMCC 3.18123	Camellia sinensis	China	KX985978	Wang et al. (2017)
N. lacticolonica	LC 7009	Musa paradisiaca	China	KX986087	Wang et al. (2017)
N. musae	CBS 319.34*	-	-	KX986076	Wang et al. (2017)
N. musae	LC 6385	Camellia sinensis	China	KX986042	Wang et al. (2017)
N. oryzae	LC 6761	Oryza sativa	China	KX986056	Wang et al. (2017)
N. oryzae	LC 2693	Neolitsea sp.	China	KX985944	Wang et al. (2017)
N. osmanthi	CGMCC 3.18126*	Hedera nepalensis	China	KX986010	Wang et al. (2017)
N. osmanthi	LC 4487	Osmanthus sp.	China	KX986017	Wang et al. (2017)
N. pyriformis	CGMCC 3.18122*	Citrus sinensis	China	KX985940	Wang et al. (2017)
N. pyriformis	LC 2688	Lindera aggregata	China	KX985941	Wang et al. (2017)
N. rubi	CGMCC 3.18326	Rubus sp.	China	KX985948	Wang et al. (2017)
N. saccharicola	CGMCC 3.19362*	Saccharum officinarum	China	MN215788	Raza et al. (2019)
N. saccharicola	LC12057	Saccharum officinarum	China	MN215789	Raza et al. (2019)
N. sacchari-officinarum	CGMCC 3.19335*	Saccharum officinarum	China	MN215791	Raza et al. (2019)
N. sacchari-officinarum	LC13531	Saccharum officinarum	China	MN215792	Raza et al. (2019)
N. singularis	CGMCC 3.19334*	Saccharum officinarum	China	MN215793	Raza et al. (2019)
N. singularis	LC12068	Saccharum officinarum	China	MN215794	Raza et al. (2019)
Nigrospora sp. 1	CMRP5046	Vochysia divergens	Brazil	ON325533	This study
Nigrospora sp. 2	CMRP5045	Vochysia divergens	Brazil	ON325532	This study
Nigrospora sp. 2	CMRP5044	Vochysia divergens	Brazil	ON325531	This study
Nigrospora sp. 2	CMRP5041	Vochysia divergens	Brazil	ON325530	This study
Nigrospora sp. 2	CMRP4973	Vochysia divergens	Brazil	ON325527	This study
Nigrospora sp. 3	CMRP4979	Vochysia divergens	Brazil	ON325528	This study
Nigrospora sp. 4	CMRP4980	Vochysia divergens	Brazil	ON325529	This study
N. sphaerica	LC 7312	Nelumbo sp.	China	KX985935	Wang et al. (2017)
N. sphaerica	LC13530	Saccharum officinarum	China	MN215795	Raza et al. (2019)
N. vesicularis	CGMCC 3.18128	Musa paradisiaca	China	KX986088	Wang et al. (2017)
N. vesicularis	LC 0322	-	Thailand	KX985939	Wang et al. (2017)
N. vesicularifera	CGMCC 3.19333*	Saccharum officinarum	China	MN215812	Raza et al. (2019)
N. vesicularifera	LC13532	Saccharum officinarum	China	MN215813	Raza et al. (2019)
N. zimermanii	CBS 290.62	Saccharum officinarum	China	KY385309	Wang et al. (2017)
N. zimermanii	LC12048	Saccharum officinarum	China	MN215818	Raza et al. (2019)

## Sheet: Neopestalotiopsis
Supplementary Table S25. List of taxa, references and GenBank accession numbers of strains of Neopestalotiopsis included in the study.
				GenBank accession no.
Species	Collection number	Host	Country	ITS	EF	TUB	Reference
Neopestalotiopsis acrostichi	MFLUCC 17-1754*	Acrostichum aureum	Thailand	MK764272	MK764338	MK764316	Norphanphoun et al. (2019)
N. acrostichi	MFLUCC 17-1755	Acrostichum aureum	Thailand	MK764273	MK764339	MK764317	Norphanphoun et al. (2019)
N. alpapicalis	MFLUCC 17-2544*	-	-	MK357772	MK463545	MK463547	Kumar et al. (2019)
N. alpapicalis	MFLUCC 17-2545	-	-	MK357773	MK463546	MK463548	Kumar et al. (2019)
N. aotearoa	CBS 367.54*	Canvas	New Zealand	KM199369	KM199454	KM199526	Maharachchikumbura et al. (2014)
N. asiatica	MFLUCC 12-0286*	Dead plant material	China	JX398983	JX399018	JX399049	Schoch et al. (2018)
N. australis	CBS 114159*	Telopea sp.	Australia	KM199348	KM199432	KM199537	Maharachchikumbura et al. (2014)
N. brachiata	MFLUCC 17-1555*	Rhizophora apiculata	Thailand	MK764274	MK764340	MK764318	Norphanphoun et al. (2019)
N. brasiliensis	COAD 2166	Psidium guajava	Brazil	MG686469	MG692400	MG692402	Bezerra et al. (2018)
N. chiangmaiensis	MFLUCC 18-0113	Pandanaceae	Thailand	-	MH412725	MH388404	Tibpromma et al. (2018)
N. chrysea	MFLUCC 12-0261*	Dead plant material	China	JX398985	JX399020	JX399051	Maharachchikumbura et al. (2014)
N. clavispora	MFLUCC 12-0280*	Dead plant material	China	JX398978	JX399013	JX399044	Maharachchikumbura et al. (2014)
N. cocoes	MFLU 15-0220*	Cocos nucifera L. (Arecaceae)	Thailand	KX789687	-	KX789689	Hyde and Norphanphoun (2016)
N. cubana	CBS 600.96*	Leaf litter	Cuba	KM199347	KM199438	KM199521	Maharachchikumbura et al. (2014)
N. egyptiaca	COAD 2167	Psidium guajava	Brazil	MG686470	MG692401	MG692403	Bezerra et al. (2018)
N. ellipsospora	MFLUCC 12-0283*	Dead plant material	China	JX398980	JX399016	JX399047	Maharachchikumbura et al. (2014)
N. eucalypticola	CBS 264.37*	Eucalyptus globulus	-	KM199376	KM199431	KM199551	Maharachchikumbura et al. (2014)
N. foedans	CGMCC 3.9123*	Mangrove	China	JX398987	JX399022	JX399053	Maharachchikumbura et al. (2012)
N. formicarum	CBS 362.72*	Dead ant	Ghana	KM199358	KM199455	KM199517	Maharachchikumbura et al. (2014)
N. honoluluana	CBS 114495*	Telopea sp.	USA	KM199364	KM199457	KM199548	Maharachchikumbura et al. (2014)
N. iranensis	CBS 137768	Fragaria x ananassa	-	KM074048	KM074057	KM074051	Ayoubi and Soleimani, 2016)
N. javaensis	CBS 257.31*	Cocos nucifera	Indonesia	KM199357	KM199437	KM199543	Maharachchikumbura et al. (2014)
N. macadamiae	BRIP 63737c	Macadamia sp.	Australia	KX186604	KX186654	KX186627	Akinsanmi et al. (2017)
N. magna	MFLUCC 12-652*	Saprobe	France	KF582795	KF582793	KF582791	Maharachchikumbura et al. (2014)
N. mesopotamica	CBS 33686*	Pinus brutia	Iraq	KM199362	KM199441	KM199555	Maharachchikumbura et al. (2014)
N. musae	MFLUCC 15-0776*	Musa sp.	Thailand	KX789683	KX789686	KX789685	Hyde and Norphanphoun (2016)
N. natalensis	CBS 138.41*	Acacia mollissima	South Africa	KM199377	KM199466	KM199552	Maharachchikumbura et al. (2014)
N. padanicola	KUMCC 17-0175	Pandanaceae	China	-	MH412720	MH388389	Tibpromma et al. (2018)
N. pernambucana	URM7148	Vismia guianensis	Brazil	-	-	KU306739	Silverio et al. (2016)
N. petila	MFLUCC 17-1737*	Rhizophora mucronata	Thailand	MK764275	MK764341	MK764319	Norphanphoun et al. (2019)
N. petila	MFLUCC 17-1738	Rhizophora mucronata	Thailand	MK764276	MK764342	MK764320	Norphanphoun et al. (2019)
N. phangngaensis	MFLUCC 18-0119	Pandanaceae	Thailand	MH388354	MH412721	MH388390	Tibpromma et al. (2018)
N. piceana	CBS 394.48*	Picea sp.	United Kingdom	KM199368	KM199453	KM199527	Maharachchikumbura et al. (2014)
N. piceana	CBS 254.32	Cocos nucifera	Indonesia	KM199372	KM199452	KM199529	Maharachchikumbura et al. (2014)
N. protearum	CPC 1765*	Leucospermum cuneiforme cv. Sunbird	Zimbabwe	JN712498	KM199463	KM199542	Crous et al. (2011)
N. protearum	CMM1357	Nopalea cochenillifera	Brazil	KY549597	KY549632	KY549594	Conforto et al. (2018)
N. rhizophorae	MFLUCC 17-1551*	Rhizophora mucronata	Thailand	MK764277	MK764343	MK764321	Norphanphoun et al. (2019)
N. rhizophorae	MFLUCC 17-1550	Rhizophora mucronata	Thailand	MK764278	MK764344	MK764322	Norphanphoun et al. (2019)
N. rosae	CBS 101057*	Rosa sp.	New Zealand	KM199359	KM199429	KM199523	Maharachchikumbura et al. (2014)
N. rosicola	CFCC 51992*	Rosa chinensis	China	KY885239	KY885245	KY885243	Jiang et al. (2018)
N. rosicola	CFCC 51993	Rosa chinensis	China	KY885240	KY885246	KY885244	Jiang et al. (2018)
N. samarangensis	MFLUCC 12-0233*	Syzygium samarangense	Thailand	JQ968609	JQ968610	JQ968611	Maharachchikumbura et al. (2014)
N. saprophytica	MFLUCC 12-0282*	Dead plant material	China	JX398982	JX399017	JX399048	Maharachchikumbura et al. (2012)
N. sonneratae	MFLUCC 17-1744*	Sonneratia alba	Thailand	MK764279	MK764345	MK764323	Norphanphoun et al. (2019)
N. sonneratae	MFLUCC 17-1745	Sonneratia alba	Thailand	MK764280	MK764346	MK764324	Norphanphoun et al. (2019)
Neopestalotiopsis sp.	CMRP4981	Vochysia divergens	Brazil	ON325553	-	ON715002	This study
Neopestalotiopsis sp.	CMRP5000	Vochysia divergens	Brazil	ON325552	-	-	This study
N. steyaertii	IMI 192475*	Eucalyptus viminalis	Australia	KF582796	KF582794	KF582792	Maharachchikumbura et al. (2014)
N. surinamensis	CBS 450.74*	Elaeis guineensis	Suriname	KM199351	KM199465	KM199518	Maharachchikumbura et al. (2014)
N. surinamensis	CBS 111494	Protea eximia	Zimbabwe	-	KM199462	KM199530	Maharachchikumbura et al. (2014)
N. thailandica	MFLUCC 17-1730*	Rhizophora mucronata	Thailand	MK764281	MK764347	MK764325	Norphanphoun et al. (2019)
N. thailandica	MFLUCC 17-1731	Rhizophora mucronata	Thailand	MK764282	MK764348	MK764326	Norphanphoun et al. (2019)
N. umbrinospora	MFLUCC 12-0285*	Dead plant material	China	JX398984	JX399019	JX399050	Maharachchikumbura et al. (2012)
N. vitis	MFLUCC 15-1265	Vitis vinifera	China	KU140694	KU140685	KU140676	Jayawardena et al. (2016)
N. zimbabwana	CBS 111495*	Leucospermum cuneiforme Sunbird	Zimbabwe	JX556231	KM199456	KM199545	Crous et al. (2004)
Pestalotiopsis trachicarpicola	OP068*	Trachycarpus fortunei	China	JQ845947	JQ845946	JQ845945	Zhang et al. (2012)

## Sheet: Cladosporium
Supplementary Table S26. List of taxa, references and GenBank accession numbers of strains of Cladosporium included in the study.
				GenBank accession no.
Species	Collection number	Host	Country	ITS	Reference
Cercospora beticola	CBS 116456	Beta vulgaris	Italy	AY840527	Groenewald et al. (2005)
Cladosporium acalyphae	CBS 125982*	Acalypha australis	South Korea	HM147994	Bensch et al. (2010)
C. alboflavescens	CBS 140690*	Homo sapiens	USA	LN834420	Sandoval-Denis et al. (2015)
C. angulosum	CBS 140692*	Homo sapiens	USA	LN834425	Sandoval-Denis et al. (2015)
C. angulosum	CPC 22271	Indoor air sample	USA	MF472918	Bensch et al. (2018)
C. angustisporum	CBS 125983*	Alloxylon wickhamii	Australia	HM147995	Bensch et al. (2010)
C. angustisporum	CPC 22345	Outside air sample	USA	MF472919	Bensch et al. (2018)
C. angustiterminale	CBS 140480*	Banksia grandis	Australia	KT600379	Bensch et al. (2015)
C. anthropophilum	CBS 140685*	Homo sapiens	USA	LN834437	Sandoval-Denis et al. (2015)
C. asperulatum	CBS 126340*	Protea susannae	Portugal	HM147998	Bensch et al. (2010)
C. asperulatum	CBS 126339	Eucalyptus	India	HM147997	Bensch et al. (2010)
C. australiense	CBS 125984*	Eucalyptus moluccana	Australia	HM147999	Bensch et al. (2010)
C. austroafricanum	CBS 140481*	Leaf litter	South Africa	KT600381	Bensch et al. (2015)
C. chalatosporioides	CBS 125985*	Teratosphaeria proteae-arboreae	South Africa	HM148001	Bensch et al. (2010)
C. chubutense	CBS 124457*	Pinus ponderosa	Argentina	FJ936158	Schubert et al. (2009)
C. cladosporioides	CBS 112388*	Indoor air	Germany	HM148003	Bensch et al. (2010)
C. cladosporioides	CBS 101367	Soil	Brazil	HM148002	Bensch et al. (2010)
C. cladosporioides	CBS 117483	-	USA	HM148007	Bensch et al. (2010)
C. colocasiae	CBS 386.64*	Colocasia esculenta	Taiwan	HM148067	Bensch et al. (2010)
C. colocasiae	CBS 115191	-	-	AY251075	Braun et al. (2003)
C. colombiae	CBS 274.80B*	Cortaderia sp.	Colombia	FJ936159	Schubert et al. (2009)
C. crousii	CBS 140686*	Homo sapiens	USA	LN834431	Sandoval-Denis et al. (2015)
C. cucumerinum	CBS 171.52*	Cucumis sativus	Netherlands	HM148072	Bensch et al. (2010)
C. cucumerinum	CBS 158.51	Cucumis sativus	Netherlands	HM148071	Bensch et al. (2010)
C. delicatum	CBS 126344*	Tilia cordata	Germany	HM148081	Bensch et al. (2010)
C. delicatum	CBS 126342	Indoor air	Denmark	HM148079	Bensch et al. (2010)
C. europaeum	CBS 134914*	Indoor building material	Denmark	HM148056	Bensch et al. (2010)
C. europaeum	CBS 116744	Acer pseudoplatanus	Germany	HM148053	Bensch et al. (2010)
C. exasperatum	CBS 125986*	Eucalyptus*intinnans	Australia	HM148090	Bensch et al. (2010)
C. exile	CBS 125987*	Phyllactinia guttata	USA	HM148091	Bensch et al. (2010)
C. flabelliforme	CBS 126345*	Melaleuca cajuputi	Australia	HM148092	Bensch et al. (2010)
C. flavovirens	CBS 140462*	Melaleuca cajuputi	Australia	LN834440	Sandoval-Denis et al. (2015)
C. funiculosum	CBS 122129*	Vigna umbellata	Japan	HM148094	Bensch et al. (2010)
C. funiculosum	CBS 122128	Ficus carica	Japan	HM148093	Bensch et al. (2010)
C. gamsianum	CBS 125989*	Strelitzia sp.	South Africa	HM148095	Bensch et al. (2010)
C. globisporum	CBS 812.96*	Meat stamp	Sweeden	HM148096	Bensch et al. (2010)
C. globisporum	CPC 19124	Indoor environment	Denmark	MF472985	Bensch et al. (2018)
C. grevilleae	CBS 114271*	Grevillea sp.	Australia	JF770450	Crous et al. (2011)
C. hillianum	CBS 125988*	Leaf mold of*ypha orientalis	New Zealand	HM148097	Bensch et al. (2010)
C. hillianum	CPC 15458	Leaf mold of*ypha orientalis	New Zealand	HM148098	Bensch et al. (2010)
C. inversicolor	CBS 401.80*	Triticum aestivum	Netherlands	HM148101	Bensch et al. (2010)
C. ipereniae	CBS 140483*	Puya sp.	Chile	KT600394	Bensch et al. (2015)
C. ipereniae	CPC 16855	Arctostaphylos pallida	USA	KT600395	Bensch et al. (2015)
C. iranicum	CBS 126346*	Citrus sinensis	Iran	HM148110	Bensch et al. (2010)
C. licheniphilum	CBS 125990*	Phaeophyscia orbicularis and Physcia sp.	Germany	HM148111	Bensch et al. (2010)
C. longicatenatum	CBS 140485*	-	Australia	KT600403	Bensch et al. (2015)
C. lycoperdinum	CBS 126347	Apiosporina morbosa	Canada	HM148112	Bensch et al. (2010)
C. lycoperdinum	CBS 126348	Phyllactinia guttata	USA	HM148113	Bensch et al. (2010)
C. montecillanum	CBS 140486*	Pine needles	Mexico	KT600406	Bensch et al. (2015)
C. montecillanum	CPC 15605	Taraxacum sp.	Mexico	KT600407	Bensch et al. (2015)
C. myrtacearum	CBS 126350*	Corymbia foelscheana	Australia	HM148117	Bensch et al. (2010)
C. myrtacearum	CBS 126349	Eucalyptus placita	Australia	HM148116	Bensch et al. (2010)
C. needhamense	CBS 143359*	Indoor air sample	USA	MF473142	Bensch et al. (2018)
C. neerlandicum	CBS 143360*	Dust	Netherlands	KP701887	Segers et al. (2020)
C. neopsychrotolerans	CGMCC 3.18031*	Rhizosphere soil of Saussurea involucrate	China	KX938383	Ma et al. (2017)
C. neopsychrotolerans	CGMCC 3.18032	Rhizosphere soil of Saussurea involucrate	China	KX938384	Ma et al. (2017)
C. oxysporum	CBS 125991	Soil,*erracotta gravene	China	HM148118	Bensch et al. (2010)
C. oxysporum	CBS 126351	Indoor air	Venezuela	HM148119	Bensch et al. (2010)
C. paracladosporioides	CBS 171.54*	-	-	HM148120	Bensch et al. (2010)
C. parapenidielloides	CBS 140487*	Eucalyptus sp.	Australia	KT600410	Bensch et al. (2015)
C. perangustum	CBS 125996*	Cussonia sp.	South Africa	HM148121	Bensch et al. (2010)
C. perangustum	CBS 126365	Phyllactinia guttata	USA	HM148123	Bensch et al. (2010)
C. phaenocomae	CBS 128769*	Phaenocoma prolifera	South Africa	JF499837	Crous et al. (2011)
C. phyllactiniicola	CBS 126352*	Phyllactinia guttata	USA	HM148150	Bensch et al. (2010)
C. phyllactiniicola	CBS 126353	Phyllactinia guttata	USA	HM148151	Bensch et al. (2010)
C. phyllophilum	CBS 125992*	Taphrina sp.	Germany	HM148154	Bensch et al. (2010)
C. phyllophilum	CPC 13873	Teratosphaeria proteae-arboreae	South Africa	HM148155	Bensch et al. (2010)
C. pini-ponderosae	CBS 124456*	Pinus ponderosa	Argentina	FJ936160	Schubert et al. (2009)
C. pseudochalatosporioides	CBS 140490*	Pine needles	Mexico	KT600415	Bensch et al. (2015)
C. pseudocladosporioides	CBS 125993*	Outside air	Netherlands	HM148158	Bensch et al. (2010)
C. pseudocladosporioides	CBS 117153	Paeonia sp.	Germany	HM148157	Bensch et al. (2010)
C. rectoides	CBS 125994*	Vitis flexuosa	South Korea	HM148193	Bensch et al. (2010)
C. rectoides	CBS 126357	Plectranthus sp.	South Korea	HM148194	Bensch et al. (2010)
C. rugulovarians	CBS 140495*	Leaf sheaths of unidentified Poaceae	Brazil	KT600459	Bensch et al. (2015)
C. scabrellum	CBS 126358*	Ruscus hypoglossum	Slovenia	HM148195	Bensch et al. (2010)
C. silenes	CBS 109082*	Silene uniflora	United Kingdom	EF679354	Schubert et al, 2007
C. sinuatum	CGMCC 3.18096*	Soil	China	KX938385	Ma et al. (2017)
C. sinuatum	CGMCC 3.18097	Soil	China	KX938386	Ma et al. (2017)
Cladosporium sp. 1	CMRP5049	Vochysia divergens	Brazil	ON325546	This study
Cladosporium sp. 1	CMRP5032	Vochysia divergens	Brazil	ON325544	This study
Cladosporium sp. 2	CMRP5226	Vochysia divergens	Brazil	ON325545	This study
Cladosporium sp. 2	CMRP5021	Vochysia divergens	Brazil	ON325543	This study
C. subuliforme	CBS 126500*	Chamaedorea metallica	Thailand	HM148196	Bensch et al. (2010)
C. subuliforme	DTO 130-H8	Indoor environment	Thailand	KP701938	Segers et al. (2020)
C.tenuissimum	CBS 125995*	Lagerstroemia sp.	USA	HM148197	Bensch et al. (2010)
C.tenuissimum	CBS 126359	Musa sp.	Polynesia	HM148198	Bensch et al. (2010)
C.tianshanense	CGMCC 3.18033*	Rhizosphere soil of Saussurea involucrate	China	KX938381	Ma et al. (2017)
C.tianshanense	CGMCC 3.18034	Rhizosphere soil of Saussurea involucrate	China	KX938382	Ma et al. (2017)
C. uredinicola	CPC 5390	Quercus nigra	USA	AY251071	Braun et al. (2003)
C. uwebraunianum	CBS 143365*	Indoor air	Netherlands	MF473306	Bensch et al. (2018)
C. varians	CBS 126362*	Catalpa bungei	Russia	HM148224	Bensch et al. (2010)
C. varians	CBS 126360	Ulmus sp.	Germany	HM148222	Bensch et al. (2010)
C. verrucocladosporioides	CBS 126363*	Rhus chinensis	South Korea	HM148226	Bensch et al. (2010)
C. vicinum	CBS 143366*	Indoor air sample	USA	MF473311	Bensch et al. (2018)
C. vicinum	CBS 306.84	Puccinia allii	United Kingdom	HM148057	Bensch et al. (2010)
C. vignae	CBS 121.25	Vigna unguiculata	USA	HM148227	Bensch et al. (2010)
C. westerdijkiae	CBS 113746*	Bing cherry	USA	HM148061	Bensch et al. (2010)
C. westerdijkiae	CPC 10150	Fatoua villosa	South Korea	HM148062	Bensch et al. (2010)
C. xanthochromaticum	CBS 140691*	Homo sapiens	USA	LN834415	Sandoval-Denis et al. (2015)
C. xanthochromaticum	CBS 167.54	-	-	HM148124	Bensch et al. (2010)
C. xylophilum	CBS 125997*	Picea abies	Russia	HM148230	Bensch et al. (2010)
C. xylophilum	CBS 113749	Bing cherry	-	HM148228	Bensch et al. (2010)

[truncated: 23 more sheets: Fusarium, Cryphonectriaceae, Polyscytalum, Hypoxylon, Neurospora, Curvularia, Paecilomyces, Periconia, Pestalotiopsis, Pseudocercospora, Phaeophleospora, Talaromyces, Alternaria, Aspergillus, Biscogniauxia, Corynespora, Daldinia, Endomelanconiopsis, Lasiodiplodia, Penicillium …]
